# Supplementary material for: Enhanced immunoprecipitation techniques for the identification of RNA-binding protein partners: IGF2BP1 interactions in mammary epithelial cells
Source: J Biol Chem. 2022 Jan 29;298(3):101649. doi: 10.1016/j.jbc.2022.101649 (PMC8891971; doi:10.1016/j.jbc.2022.101649)
Supplement: Supplemental Table S2 [file mmc2.xlsx]

## Sheet: IgG RIP
Gene symbol	P-values	Fold change		Total # genes
Hist1h2ab	0	38.1262		3705	p<0.05
Hist1h2ak	0	16.5836		1170	p<0.01
Hist1h2bh	0	22.4869		750	p<0.005
Igf2bp1	0	22.3736
Hist1h4k	0	10.7843
Gprc5c	0	11.8235
Eif6	2.26393e-07	8.30079
Hist1h4b	2.26393e-07	8.62336
Hist1h4i	4.52786e-07	7.56535
Rmrp	4.52786e-07	7.64306
Hist1h4i	4.52786e-07	7.32592
Hist1h2ah	4.52786e-07	7.56788
Hist1h2bh	4.52786e-07	7.47081
Hist2h2aa2	4.52786e-07	7.42965
Hist1h4f	6.79179e-07	7.16109
Hist1h4j	9.05572e-07	6.86057
Hist1h4h	1.13196e-06	5.98889
Hist2h2aa2	1.13196e-06	6.25855
Myeov2	1.13196e-06	5.98905
Slc35a2	1.13196e-06	6.0279
Atp2b4	1.13196e-06	6.37364
Mpp2	1.13196e-06	6.84858
Kcnj9	1.81114e-06	5.74111
Hist1h3c	2.71671e-06	5.52376
Cic	2.71671e-06	5.74101
Hist1h4d	2.71671e-06	5.36486
N/A	2.94311e-06	5.2962
Dbn1	3.84868e-06	5.01941
Gm11275	4.30146e-06	5.00476
Hist1h4f	4.52786e-06	4.9144
Hist1h4c	5.43343e-06	4.81411
Hist1h4m	5.43343e-06	4.90699
2900053A13Rik	5.43343e-06	4.75914
Sat2	5.43343e-06	4.87327
Gle1	5.65982e-06	4.79958
Hist1h4j	6.339e-06	4.58308
Fkbp10	9.73489e-06	4.59901
Hist1h4k	1.06405e-05	4.34889
Megf8	1.08669e-05	4.35361
Hist1h2ae	1.1546e-05	4.26897
Smu1	1.22252e-05	4.14936
Rpph1	1.22252e-05	4.23057
9530068E07Rik	1.24516e-05	4.1597
Gtf3c2	1.29044e-05	4.16159
Hist1h4h	1.40364e-05	4.40503
Wfdc3	1.40364e-05	4.00722
Myo18a	1.40364e-05	4.03033
3300005D01Rik	1.42628e-05	3.97127
Tll1	1.58475e-05	4.06466
RP23-244H7.9	1.65267e-05	4.15712
Atp5k	1.76586e-05	3.84978
Gm4595	1.76586e-05	4.4124
N/A	1.76586e-05	3.92522
Hist1h3g	1.81114e-05	3.93764
Gsn	1.83378e-05	3.85475
Hist1h2bb	1.87906e-05	3.82592
Atp5k	2.06018e-05	3.77877
Cklf	2.08281e-05	3.81386
Nudt17	2.08281e-05	3.75204
Sfrs12ip1	2.30921e-05	3.77845
Ddn	2.44504e-05	3.84305
2310010M20Rik	2.58088e-05	3.74717
Mospd3	2.82991e-05	3.94778
Terf2	2.89783e-05	3.59493
Pisd-ps2	2.96575e-05	3.59623
Kif1c	3.10158e-05	3.54538
Vpreb2	3.64493e-05	3.65472
Gsn	3.87132e-05	3.54271
Gm12350	4.18827e-05	3.44792
Pacs1	4.30146e-05	3.4693
2010204K13Rik	4.3241e-05	3.53962
Aqr	4.48258e-05	3.48679
Olfml2b	4.86745e-05	3.52983
Sepw1	5.04856e-05	3.40224
N/A	5.04856e-05	3.52866
Tubg1	5.27495e-05	3.40306
Gm9846	5.47871e-05	3.43743
1810006K21Rik	5.65982e-05	3.3504
Hist1h3a	5.88621e-05	3.34453
Hist1h3e	6.15789e-05	3.36795
Pin4	6.36164e-05	3.34703
Arl2	6.47484e-05	3.33387
Myeov2	6.49748e-05	3.32266
Sgsm3	6.83707e-05	3.30301
Plec1	6.8597e-05	3.31036
Dbn1	6.95026e-05	3.30126
2210404O07Rik	6.9729e-05	3.62404
Dbn1	7.04082e-05	3.32829
Gm6851	7.10874e-05	3.29666
Gm2737	7.19929e-05	3.28128
Mtch1	7.28985e-05	3.28701
Ccl17	7.69736e-05	3.38872
H2-K1	7.69736e-05	3.29627
1500011K16Rik	7.69736e-05	3.28167
Ckmt1	7.83319e-05	3.32985
Pole2	8.08223e-05	3.27497
Mrpl4	8.15014e-05	3.32411
Fbxo34	8.64821e-05	3.21615
Gm4924	8.64821e-05	3.22095
Map3k6	9.10099e-05	3.19137
2400009B08Rik	9.37266e-05	3.45011
Auh	9.46322e-05	3.18414
RP23-480B19.10	9.55378e-05	3.17272
Mtch1	0.000107537	3.146
Myo18a	0.000107537	3.15018
Zfp688	0.000115687	3.1194
1700001O22Rik	0.00011614	3.14493
Sepx1	0.000117272	3.13944
Hist1h3i	0.000117498	3.21296
Actn1	0.000119083	3.10913
2310001A20Rik	0.000119083	3.1185
Unc13d	0.000122026	3.10642
Hspb2	0.000122705	3.11904
Fbxo34	0.000123158	3.11235
Fgf2	0.000123611	3.27748
Bst2	0.000125422	3.10687
Prmt2	0.000139911	3.07965
Rilp	0.000139911	3.11856
Mt2	0.000140816	3.0692
1810035L17Rik	0.000141269	3.06152
9330159M07Rik	0.000143986	3.06276
N/A	0.000147835	3.06478
Gpatch4	0.000150325	3.05974
Cd28	0.000152362	3.06187
B930095G15Rik	0.000155079	3.04134
Fam55d	0.000155306	3.03587
Srebf1	0.000158249	3.01835
Fbxo34	0.000160965	3.02497
Vps13c	0.000163456	3.02607
Gm12396	0.00016504	3.03619
9330171B17Rik	0.000167078	3.40575
Sfrs12ip1	0.000167984	3.01705
Pnma2	0.000169795	3.13884
Csf1	0.00017885	2.99683
Acn9	0.000187906	2.99078
Snurf	0.000189038	2.98311
Hist4h4	0.000196056	2.98137
Dhrs4	0.00019832	2.9632
Hist1h2ae	0.00020398	2.96327
Gm5474	0.000206923	2.95827
Bcl11b	0.000207602	2.97425
Gm15432	0.000208281	2.96772
Rpp21	0.000208281	2.96989
N/A	0.000213941	2.9464
N/A	0.000222318	2.92617
Afg3l1	0.00022345	2.94015
2700046G09Rik	0.000234769	2.92097
Foxd3	0.000243146	3.03475
Ndufa5	0.000243146	2.91594
Ccdc21	0.000244052	2.91116
Sardh	0.000246315	2.91301
Krtcap2	0.000246768	2.9135
Rps6ka2	0.000251296	2.92426
Mkrn1	0.000251523	2.89221
Sgsm1	0.000251749	2.90218
1110020A21Rik	0.000256956	2.90531
Rfc5	0.000261257	2.89643
Mtch1	0.000276878	2.87495
Lmo4	0.00028367	3.00775
Hist2h2ac	0.000290688	2.89746
Pygo2	0.000305857	2.84652
Pou2f2	0.000311517	2.98324
Arpc3	0.000311517	2.85626
Asap2	0.000317176	2.83534
Eri1	0.000321931	2.85917
Clec3b	0.000322157	2.8356
Gm13015	0.000322383	2.82094
N/A	0.000326006	2.852
Mdk	0.000326911	2.81938
Cox6b2	0.000327138	2.96797
2200002D01Rik	0.000328496	2.83154
Csnk2b	0.000338684	2.8314
Dpysl5	0.000342759	2.80907
Bcl3	0.000345023	2.80865
Agap2	0.000345476	2.81421
Fbxo21	0.000348645	2.88076
Nt5m	0.000361097	2.81303
Gss	0.00036653	2.79381
Gm9026	0.000370379	2.79532
1810037I17Rik	0.000371737	2.79391
Chst7	0.000375812	2.84226
Krt79	0.000376039	2.79077
Gm4038	0.000384415	2.78401
Tmem91	0.00039098	2.7662
Gm6780	0.000399583	2.76502
Rps2	0.000401621	2.77649
Psenen	0.00040479	2.75745
2010003O02Rik	0.00040547	2.80284
A330049N07Rik	0.00040547	2.78507
1810014F10Rik	0.000407734	2.77072
Kcne1l	0.000410677	2.79433
Fam3a	0.000414299	2.76474
Gm9627	0.000414752	2.77444
B9d2	0.000426298	2.7997
N/A	0.000426524	2.74449
Sbno2	0.000431052	2.75081
Lrrc28	0.000439655	2.77733
Lrrc9	0.000441466	2.75302
Irf2bp1	0.000443051	2.74618
Klhl25	0.000447579	2.74243
0610010O12Rik	0.000448032	2.7316
Cbx6-Nptxr	0.000452333	2.8554
C630004H02Rik	0.000472482	2.71534
Htatip2	0.000477915	2.73192
Sgol1	0.000491725	2.70567
Kif26a	0.000505535	2.71183
Tcf15	0.000512553	2.70278
Ctsz	0.000515723	2.69838
Zscan10	0.00051844	2.70359
Uxt	0.000521383	2.71342
Camk1	0.000525458	2.69869
Hmgb1	0.000535872	2.70917
C430004E15Rik	0.000546286	2.6847
Scaf1	0.000547192	2.69567
Hes6	0.000549229	2.67593
Hist2h3b	0.000552851	2.6898
Bst2	0.000559417	2.69031
Gjb5	0.000562133	2.72128
Zfp672	0.000562586	2.7086
Hist2h3b	0.000567567	2.6797
Mup9	0.000579566	2.67026
Ncam1	0.000583414	2.68246
Stim1	0.000583414	2.68013
Hrk	0.000585678	2.67408
Syt17	0.000588848	2.67502
Fbxw23	0.000601752	2.67883
Sardh	0.000604469	2.67072
Hspb11	0.000607186	2.7005
Anxa6	0.000610808	2.68975
Nfkbid	0.000611714	2.66724
Snhg8	0.000613298	2.66993
Wnk4	0.000617147	2.66941
Osbpl3	0.000649521	2.6556
Bat4	0.000650427	2.63761
Aqp7	0.000652917	2.67883
Eif4ebp2	0.000654728	2.645
Ceacam19	0.00066152	2.66884
Ndufa11	0.000673745	2.64564
1810006K21Rik	0.00067533	2.65684
1700081N11Rik	0.000678952	2.63039
Gm11974	0.000679631	2.88132
Fam173a	0.000681669	2.64395
Pcbd2	0.000684386	2.6344
Actn1	0.000687102	2.63114
Kctd17	0.000689366	2.63335
Slc26a10	0.000701365	2.63021
Tmem205	0.000706346	2.63474
N/A	0.000714722	2.64365
Gm12302	0.00071676	2.61819
Slc16a11	0.0007274	2.62299
Krt79	0.000731249	2.61697
Tysnd1	0.000737588	2.62487
Gm9099	0.000766566	2.59971
N/A	0.000769509	2.61107
Hist1h1a	0.000770868	2.61387
4933433P14Rik	0.000786715	2.59306
2810432D09Rik	0.000805506	2.606
Cul9	0.000805506	2.62999
Brd1	0.000817505	2.61021
Pla2g12a	0.000824297	2.61392
Gfpt1	0.000836295	2.60165
1700097N02Rik	0.000836295	2.57161
Pkd2l2	0.000838559	2.57789
N/A	0.000838559	2.65444
Sema3b	0.00084603	2.59332
Lix1l	0.000853728	2.5961
Gm7308	0.000860972	2.58023
Gm2375	0.000864142	2.57769
Qprt	0.000867537	2.61336
Spire2	0.000870481	2.56594
Mms19	0.000883385	2.58082
Gm4827	0.000890177	2.57812
Gsc2	0.00089063	2.59419
Cgnl1	0.000896516	2.57287
Gm10316	0.000900591	2.55863
Stx1b	0.000900817	2.60359
Rpl36al	0.000922098	2.56391
Cnfn	0.000924589	2.56176
1700009J07Rik	0.00093206	2.56859
Slc16a9	0.000932965	2.55265
Arpp21	0.00093953	2.56953
2300009N04Rik	0.00094021	2.56746
N/A	0.000951303	2.55205
Proz	0.000954925	2.59482
Trappc6a	0.000958095	2.56185
Kit	0.000961943	2.54429
Tomm6	0.000962396	2.54613
AA465934	0.000968735	2.58036
Snrpg	0.000969641	2.55503
Dus2l	0.000972131	2.55195
Tspan4	0.00097281	2.54024
Rps17	0.000974395	2.55502
4930570E03Rik	0.000986394	2.55633
A930003A15Rik	0.000997034	2.54848
Myl9	0.000999977	2.55115
1810037I17Rik	0.00100179	2.54848
Pecam1	0.00100632	2.53674
She	0.00101039	2.56764
Trim54	0.00101152	2.54331
Gipc2	0.00102035	2.53276
Gm2356	0.00104073	2.53022
Gm9477	0.00105409	2.55523
Nfatc2	0.0010611	2.58525
Pla2g7	0.00106269	2.53349
Lor	0.00108601	2.53258
1500035H01Rik	0.00108646	2.53135
Kcnc4	0.00109619	2.52614
Gon4l	0.00109778	2.52404
Klhdc8a	0.00110231	2.51022
Cadm4	0.00110344	2.52791
2610036L11Rik	0.00110344	2.52249
Sema6b	0.00111544	2.54414
Tal1	0.001134	2.5337
Vwce	0.00115121	2.52435
Crygf	0.00116049	2.53341
Flnb	0.00116547	2.50384
C630004H02Rik	0.00116977	2.49554
2010109K11Rik	0.00117022	2.49653
Pank2	0.00117158	2.52224
Cd22	0.00117724	2.49566
Tnfrsf18	0.001182	2.50392
Ctsk	0.00119264	2.50407
Insl3	0.00119377	2.51023
N/A	0.00119468	2.49234
Slc30a2	0.00119898	2.50176
Nav1	0.00119988	2.51473
Lpin1	0.0012035	2.51127
Mgmt	0.00121052	2.51088
Gm8962	0.00121188	2.50194
Cox17	0.00121935	2.50365
2610035F20Rik	0.00123271	2.49172
Mcpt8	0.00125105	2.50757
Trfr2	0.00125331	2.51567
Rpl36al	0.0012798	2.47902
N/A	0.00128297	2.48798
Ucn	0.00129112	2.51357
Cep57	0.00129157	2.47567
9530008L14Rik	0.00129384	2.51636
Afg3l1	0.00130176	2.48637
A630001G21Rik	0.0013047	2.48314
4933438B17Rik	0.00131625	2.49534
Ezh1	0.00132281	2.4951
Col6a3	0.00132666	2.48848
1700013D24Rik	0.00132961	2.47696
Cyp4f16	0.00134591	2.4671
Tnfsf12-Tnfsf13	0.00135066	2.47904
A930018P22Rik	0.00135723	2.47047
Rpl10l	0.00137239	2.47567
Tmem203	0.00137556	2.4619
Svil	0.00137896	2.45871
Copz2	0.00139707	2.45828
Ndufa11	0.00140296	2.4586
Tgfbi	0.00140318	2.4869
Slc46a1	0.00140499	2.45462
N/A	0.0014093	2.46969
Lhx3	0.00141269	2.45354
Gm1673	0.0014136	2.4557
Tssk4	0.00142107	2.45827
Gm9954	0.0014256	2.45553
S100a1	0.00143465	2.46345
Gm9636	0.00143692	2.4575
Fscn3	0.00143759	2.47331
Zzef1	0.00145276	2.45117
2900073G15Rik	0.00145548	2.45916
Cd68	0.00146861	2.44716
2900079G21Rik	0.0014745	2.45539
Gm44	0.00147653	2.47053
Slc37a2	0.0015037	2.45142
Acyp2	0.00151728	2.44458
Ubac1	0.00152951	2.45091
B230118H07Rik	0.00153064	2.47284
Fbxo6	0.00153177	2.44535
Itpr2	0.00153177	2.44218
9530053A07Rik	0.00153449	2.46679
D3Ertd751e	0.00153743	2.46807
Spata5l1	0.00155056	2.42888
Enho	0.00155781	2.43371
Cpeb1	0.00158475	2.42677
Egln3	0.00159833	2.45124
Cdc42ep5	0.00161169	2.4404
1700086O06Rik	0.0016178	2.424
Ly6g5b	0.00162097	2.41841
Fbxo46	0.00163591	2.4135
2210023G05Rik	0.00164157	2.42831
Eef2k	0.00165018	2.41735
Tmem19	0.00165923	2.42806
Thra	0.00166625	2.42292
Clgn	0.00167123	2.42648
1700088E04Rik	0.00167893	2.43887
N/A	0.00168572	2.43102
Hck	0.00168776	2.40411
Neu2	0.00168776	2.42108
Atg4b	0.00169817	2.41411
Cbx8	0.00170587	2.42758
1700008B15Rik	0.00171606	2.44109
C2cd4c	0.00171923	2.42542
N/A	0.00172104	2.41407
Cd5l	0.00172692	2.41996
Fdxr	0.00174504	2.41414
Cgrrf1	0.00176337	2.41726
0610031G08Rik	0.00177288	2.4018
N/A	0.0017996	2.41184
Neil2	0.00180299	2.39911
Polr3h	0.00180752	2.40403
Mdp1	0.00182133	2.40264
5330430P22Rik	0.00182744	2.38636
1110017D15Rik	0.00183491	2.37908
Kcnab2	0.00183582	2.38555
Alox15	0.00183854	2.41074
Zfp800	0.00184918	2.39262
Taf1	0.00185031	2.39994
Camk2b	0.00185303	2.38835
Foxred1	0.00185597	2.38895
Gm12074	0.0018571	2.38594
Gm9258	0.00185846	2.38131
Crnkl1	0.00185846	2.37926
Lingo1	0.00186231	2.38231
5430402O13Rik	0.00186819	2.38768
E130218I03Rik	0.00187589	2.39245
Kdr	0.00188087	2.3972
Apaf1	0.00189785	2.38785
Ipp	0.00190012	2.38973
Pnp2	0.00190057	2.39243
Otub2	0.00190102	2.41518
1810044D09Rik	0.00190102	2.3879
Htatip2	0.00191755	2.39616
Smarca1	0.00192638	2.39511
Polr2k	0.00192638	2.38795
Slc5a10	0.00192774	2.38436
Ankrd36	0.00192796	2.36048
Myl9	0.00193611	2.37789
Agrn	0.0019386	2.38038
5830403F22Rik	0.00195717	2.38212
Gspt2	0.00196351	2.37277
Olig2	0.00198162	2.3857
C920009B18Rik	0.00198162	2.39511
Zc3hc1	0.00198388	2.38122
Akp3	0.00198479	2.36974
Gm3559	0.00199113	2.37406
H2-DMb1	0.00199158	2.38421
Gm12497	0.00199497	2.38164
1700120B22Rik	0.00201105	2.37002
Prom1	0.00203301	2.3515
4930568G15Rik	0.00204478	2.39001
Nxph1	0.00205678	2.35937
Bglap-rs1	0.00205768	2.38643
Apoa1	0.00207466	2.37572
Vmn2r88	0.00208644	2.38952
Pkd1l2	0.00210727	2.35182
Art1	0.00211021	2.34786
Mtap7	0.00211496	2.35119
N/A	0.002117	2.37076
Fam150a	0.0021247	2.36533
Hps6	0.00212787	2.35283
Aldh2	0.002129	2.36155
Gm4282	0.0021299	2.37023
Sohlh2	0.00216318	2.33926
N/A	0.00217315	2.35873
Gm16458	0.00217564	2.35276
Hist2h3c2	0.00222612	2.35259
4930467D21Rik	0.00224038	2.34461
Batf3	0.00224921	2.35226
Neto1	0.00228725	2.30364
4933412E12Rik	0.00230151	2.34617
Slc39a2	0.00232007	2.34591
2010204K13Rik	0.00232777	2.33014
Rprd1b	0.00232777	2.34319
4933406J08Rik	0.00232777	2.35426
Fam65c	0.00233683	2.35416
Gm3281	0.00234136	2.35302
Mamstr	0.00234498	2.31207
Dpm3	0.00235947	2.34366
Bet1l	0.0023692	2.34108
Pkmyt1	0.00240724	2.33942
Ednrb	0.00241335	2.32586
Lemd1	0.00241539	2.33848
Pigv	0.00242263	2.33728
Tulp1	0.00243938	2.34044
Tmem120b	0.00244233	2.32703
Cdkn1b	0.00244957	2.31935
Fgfr4	0.00246338	2.32104
Ppp1r3c	0.0024876	2.32663
Itih4	0.00250255	2.33538
Fxyd1	0.00252043	2.31505
Myo18a	0.00252292	2.32499
Cyp26c1	0.00252338	2.32617
1300002E11Rik	0.00252949	2.32285
Gjd3	0.00253696	2.31525
Syt2	0.00254375	2.33594
Aqp11	0.00254534	2.30648
Myom2	0.00255077	2.30395
Fstl3	0.00255937	2.32606
Bola2	0.0025888	2.32226
A930005H10Rik	0.00260329	2.31574
Ext2	0.00262186	2.32164
Dad1	0.00262367	2.31631
N/A	0.00262774	2.31815
Add1	0.00263612	2.28486
Ncdn	0.00264019	2.31214
Gm4125	0.00264065	2.32158
Lamb1-1	0.00265989	2.31919
Lyzl1	0.00267981	2.27402
Sema6c	0.00268027	2.30966
Ankrd24	0.00268615	2.31004
Ear5	0.0026866	2.30622
Tmem42	0.00268932	2.315
Gm2567	0.00272826	2.28703
Gm4655	0.00273347	2.30015
2810026P18Rik	0.00274547	2.30746
Ccs	0.0027475	2.30574
Ptch1	0.00275022	2.29607
Nfatc4	0.00275452	2.31182
P4ha2	0.00275996	2.27947
Wnt5b	0.00276267	2.30766
Sipa1l1	0.00276358	2.29441
Dtx3	0.00278576	2.30178
Nrp	0.00280478	2.27921
Scg3	0.00282267	2.26214
N/A	0.00282584	2.31122
Sprr2h	0.00282629	2.26153
Bst2	0.00283421	2.28743
Gucy2d	0.00283421	2.29664
Myh7b	0.00283625	2.29326
Vash1	0.00284259	2.27482
Bglap-rs1	0.00285323	2.28156
Cd164l2	0.00286138	2.27515
Cited1	0.00287338	2.29377
Aldh1l1	0.00287859	2.28886
Cox6b1	0.00288017	2.29949
Bai2	0.00288719	2.27727
Tm2d2	0.00289715	2.28835
Gm3811	0.0028976	2.28606
Gfra4	0.00290394	2.28203
Kbtbd5	0.00292047	2.29642
1700016K19Rik	0.00292228	2.29878
5930434B04Rik	0.002925	2.29969
Tes	0.0029259	2.2879
Olfr702	0.00292794	2.29493
C1qtnf2	0.00293586	2.29794
N/A	0.00294515	2.25732
Slc7a10	0.00294718	2.28656
Ppp1r3d	0.00295194	2.27268
Acot8	0.0029533	2.28613
Ager	0.00295986	2.28299
Lmo7	0.00298137	2.28898
3300005D01Rik	0.0029825	2.28769
Dpep1	0.00298997	2.27202
N/A	0.00300016	2.29552
Htr6	0.00300672	2.28563
Otop2	0.0030151	2.2944
Msi1	0.00301669	2.29701
Smtnl1	0.00301669	2.28061
8430423G03Rik	0.00302959	2.28242
1700001O22Rik	0.00303072	2.27681
Gm3834	0.00306604	2.29394
Gas2l1	0.00306649	2.28705
3010026O09Rik	0.00307147	2.28452
S100a13	0.00307849	2.2831
Wdr52	0.00307962	2.27616
Gm1043	0.00308075	2.27844
Pvrl2	0.00308347	2.28325
Adprhl1	0.00309456	2.28093
2410080I02Rik	0.00309592	2.28399
4933416O17Rik	0.00309683	2.2599
Ache	0.00311109	2.27717
2900060B14Rik	0.00311403	2.27905
Wdr53	0.00312173	2.27772
Cited1	0.00314052	2.2808
Gm5734	0.00314754	2.27227
Rsph9	0.00315116	2.28034
Lrrc10b	0.00318829	2.26173
Mylk	0.00319508	2.27774
Mxra7	0.00320708	2.26953
Map2k3	0.00322542	2.27105
Gpr177	0.00322927	2.22784
Gm3268	0.00323017	2.27436
Fam83h	0.00323425	2.27079
Rit1	0.00323719	2.27182
Gm3721	0.003239	2.2176
Ndufa11	0.00324444	2.26762
Sfxn2	0.00325417	2.27036
Pnck	0.00326459	2.21596
Slc26a3	0.00326617	2.26785
Zfyve21	0.00326617	2.22162
Pcdha7	0.00326957	2.27712
Pla2g5	0.00327296	2.2652
6430550D23Rik	0.00328202	2.22378
1700120C14Rik	0.00328383	2.26508
Tmem41a	0.00328768	2.26598
Lrrc49	0.00329017	2.25098
2810433D01Rik	0.00331145	2.25977
Brd2	0.0033239	2.25809
H2-Ke2	0.00334926	2.26471
Alg12	0.00336216	2.2581
Siglec15	0.00336691	2.24611
Esd	0.00336759	2.24974
Mfap4	0.00339069	2.2319
Tspan17	0.00340382	2.2544
Rtn1	0.00340585	2.26048
Eaf2	0.00340653	2.2414
Nrxn3	0.0034165	2.25485
Madd	0.00342215	2.25585
Xpnpep1	0.00343529	2.2598
Crkrs	0.00350479	2.19589
Vstm2l	0.00351633	2.25271
Pmf1	0.0035186	2.25538
Serpina3h	0.0035195	2.24208
Stx11	0.00352086	2.24926
Mfap4	0.00353535	2.22303
Ereg	0.00355188	2.24945
N/A	0.00355324	2.25319
Zcwpw2	0.00355686	2.24627
Ache	0.00356342	2.21001
5830403M04Rik	0.00357655	2.24685
Pfn3	0.00357678	2.245
Card11	0.00358538	2.25019
Gm15222	0.00360395	2.24363
3110006E14Rik	0.00361436	2.2382
Aatf	0.00364289	2.24486
Wnt3	0.00364764	2.25032
Iqsec2	0.00366779	2.21367
Zfp414	0.0036893	2.23992
Ttll8	0.0036936	2.23588
Tnfrsf14	0.00369496	2.2391
Crybb1	0.0037065	2.22333
2210011C24Rik	0.00370673	2.23311
Zfp428	0.00372733	2.22901
Pcdhb8	0.0037296	2.184
Gm12551	0.00373118	2.23063
Prph2	0.00373729	2.20038
Mpp7	0.00373797	2.2277
AI428936	0.00374386	2.20901
Pigt	0.00376174	2.2317
Tnfsf13	0.00378665	2.24523
N/A	0.00379751	2.22982
Dll3	0.00379842	2.23861
Gfra4	0.00380748	2.2353
Snrpn	0.00380748	2.23502
Sarm1	0.00381585	2.2102
Gstm7	0.00381698	2.23272
Gm10644	0.00382378	2.23332
A2bp1	0.0038394	2.21143
Slc6a11	0.00385162	2.23312
Mgl1	0.00386453	2.22545
Pop5	0.00390256	2.23026
Vpreb2	0.0039089	2.1672
Uqcr	0.00392724	2.2286
Fndc5	0.00394988	2.2272
Cdk5r2	0.00395101	2.22398
Gm4642	0.00395871	2.22721
Tmem128	0.00396844	2.20764
Gtf2h4	0.00397365	2.22575
Olfr281	0.00397614	2.23271
Igfn1	0.00397931	2.19521
Gm9892	0.00400059	2.21666
Gm2743	0.00400783	2.22368
Alox5ap	0.00401462	2.22422
Cotl1	0.00401553	2.19974
Aasdhppt	0.00404338	2.2234
Tipin	0.00404474	2.21043
Canx	0.00405764	2.21779
Defb35	0.00406511	2.21603
Opcml	0.00407281	2.21717
Evi5l	0.00407869	2.22205
Gm16418	0.00408232	2.22273
Tomm7	0.00409364	2.21544
Hes7	0.00413824	2.20929
Gm2496	0.00415838	2.2154
Cyb561	0.00416042	2.21348
Rdh12	0.00416133	2.22036
Rtn1	0.00416472	2.21354
Lmo7	0.00416608	2.2121
Hectd2	0.00418374	2.20096
Igf2bp2	0.00421838	2.21062
Gfra3	0.00421951	2.13954
Slc22a12	0.00422992	2.21817
Trak1	0.00423536	2.19432
N/A	0.00424464	2.19957
Arhgef5	0.00425121	2.21152
Vmn2r76	0.00427498	2.19638
N/A	0.00427701	2.20806
N/A	0.00428041	2.21048
Tnks1bp1	0.00429128	2.19892
Eif4e1b	0.00429286	2.19367
2410003K15Rik	0.00431188	2.19287
E530001K10Rik	0.00431346	2.17812
5930403L14Rik	0.0043198	2.20276
Erc2	0.00435467	2.19216
1700034E13Rik	0.00436146	2.18887
Galnt12	0.00436259	2.20803
Lgi3	0.00437052	2.20385
Dixdc1	0.00438229	2.19094
Vipr1	0.00438387	2.11181
Gm6383	0.004385	2.19846
Fa2h	0.00439972	2.1842
N/A	0.0044081	2.19617
Pkd2l2	0.00441081	2.16266
N/A	0.00441444	2.20283
Gm2301	0.00443413	2.2033
Hist3h2bb	0.00445903	2.19817
Gm9588	0.00447692	2.19825
1190002F15Rik	0.0044785	2.1813
Acsl6	0.00451518	2.18939
Pemt	0.00453352	2.19363
Gm4443	0.00453782	2.19983
Ncf1	0.00457133	2.19791
Sema6c	0.00457404	2.18095
Kif6	0.004584	2.19346
N/A	0.00459351	2.19389
H2-M2	0.00459985	2.17407
C2cd4d	0.0046123	2.18254
Mkln1	0.00462023	2.18396
Aldob	0.00462204	2.18902
Gm16401	0.00462566	2.18655
4933411K16Rik	0.00462679	2.19129
5730455O13Rik	0.00463155	2.18386
Ndufa3	0.00463947	2.18902
E330035G20Rik	0.00465305	2.17523
Lrrc32	0.00465441	2.19009
Ank1	0.00466347	2.1834
4921506M07Rik	0.00467773	2.19454
Slc22a17	0.0046809	2.17148
Saa3	0.00469177	2.18562
1700066J03Rik	0.00470693	2.18407
Plk5	0.00471033	2.18091
Bscl2	0.00471327	2.17255
Galr3	0.0047615	2.1864
Gm11744	0.00477214	2.17493
Psmb8	0.00477598	2.17106
Aasdhppt	0.00478142	2.18453
Zfp524	0.004783	2.17768
2013-09-03	0.00479047	2.1801
Caln1	0.00479093	2.17182
Lhx9	0.00481311	2.08619
Romo1	0.00481492	2.18065
Tlx1	0.00482217	2.18433
Gm3864	0.00482873	2.17785
Glul	0.00483168	2.18196
Gins2	0.00488601	2.17322
Kcnb1	0.00490254	2.17906
Gm2818	0.00490729	2.17992
Gm6731	0.00492789	2.17986
Rad18	0.00494284	2.16926
Nrn1	0.00494442	2.15666
Bcat2	0.0049485	2.17345
Adad2	0.00495959	2.16948
Sema6c	0.00496072	2.14329
Rai12	0.00497883	2.15637
1810024B03Rik	0.004994	2.14077
Atp9a	0.00499581	2.17722	p<0.005
Crym	0.00500464	2.13098
Pfkm	0.00503996	2.17814
Dach2	0.00504811	2.15383
Sp7	0.00505739	2.17519
Pecr	0.0050583	2.17436
Bcl2l11	0.00507663	2.14009
Erbb4	0.00509656	2.13891
Nkx2-6	0.0051038	2.17342
Coasy	0.00511399	2.17067
Mthfr	0.00513504	2.16255
Pum1	0.00513776	2.16863
Ambp	0.00513912	2.16597
Gm4890	0.00515904	2.16414
Uqcr	0.00516425	2.16522
Wnt5b	0.00516651	2.10053
Fam123c	0.00517489	2.13434
Cmtm7	0.00519549	2.16935
Thap3	0.00521587	2.15791
E030030I06Rik	0.00528695	2.16609
Gm2718	0.00528922	2.16976
2900041M22Rik	0.00530506	2.15038
Fam163a	0.0053311	2.10892
Ralgds	0.00533699	2.1567
Gm10030	0.00534491	2.15562
Glipr1l2	0.00538906	2.15417
Nomo1	0.00540468	2.16111
Gm8763	0.00542256	2.16094
Abcg4	0.00543637	2.10416
Gm11519	0.00545471	2.14991
Cpne7	0.00545516	2.15455
Slc2a13	0.00545743	2.11546
Kifc2	0.00546173	2.13635
P2rx2	0.00546829	2.14608
Mtl5	0.0054726	2.14271
N/A	0.0054726	2.15506
4930430M16Rik	0.00547803	2.14295
Map4k1	0.00547984	2.15153
Eif4e	0.0054812	2.13801
Obsl1	0.00548731	2.15219
4930524L23Rik	0.00549116	2.15221
1190007I07Rik	0.00549252	2.15582
N/A	0.0054941	2.15368
Slc9a3r2	0.00550474	2.15165
Nt5c1a	0.00552195	2.10207
Tnnc2	0.00552602	2.1519
6030419C18Rik	0.00554323	2.14814
Gm8008	0.00554527	2.14228
Dixdc1	0.00556202	2.06104
Ccl21a	0.00556768	2.10445
AI118078	0.00557198	2.05829
Gm9934	0.00557674	2.12948
Lrrn2	0.005579	2.14808
Vwc2l	0.00557945	2.15268
Slc32a1	0.00558058	2.12865
Fbxl21	0.00558081	2.14505
AV039307	0.00560187	2.12813
Pkm2	0.00560685	2.15393
Tpm2	0.00561907	2.12422
Grpel1	0.0056202	2.15052
Sel1l3	0.00562337	2.15353
Robo4	0.0056691	2.11641
N/A	0.00569016	2.13956
Lhx2	0.00569333	2.13693
1700113O17Rik	0.00570714	2.12288
Tgfbrap1	0.00571891	2.14686
Krt7	0.00571914	2.14584
Gdap1l1	0.00573159	2.06476
Ppp1r16b	0.0057334	2.14864
1700019P21Rik	0.00576396	2.1247
Dennd2a	0.00576804	2.14442
Spin2	0.00578909	2.06193
Gm7325	0.00583211	2.14488
Clic3	0.00584999	2.14057
Slc37a2	0.00585361	2.14302
Tnfsf12	0.00590727	2.12778
Ankrd24	0.00590931	2.10388
G6b	0.00591044	2.13088
Fcgrt	0.00591361	2.13546
Ddx25	0.00593896	2.11131
Dlk2	0.00594644	2.13571
Ccdc63	0.00597043	2.13141
6030468B19Rik	0.00598492	2.09803
N/A	0.00598741	2.13319
Ephx1	0.00599375	2.13603
Ndufa3	0.00600054	2.14053
Tg	0.00600326	2.10756
Pnpla7	0.00601866	2.12325
Hnf1b	0.00603088	2.13391
Ttc39a	0.0060345	2.12357
Gpr84	0.00603518	2.12552
Ccl27a	0.00604197	2.1193
Lynx1	0.00604809	2.13364
Ly6h	0.00604831	2.1003
Zfyve21	0.00606303	2.13101
N/A	0.00607571	2.11188
2310003F16Rik	0.00608159	2.13531
Gm2795	0.00608182	2.102
Arl6ip6	0.00610197	2.12827
Eef2k	0.00610265	2.13521
Slc35f4	0.00610785	2.07282
Meg3	0.00611193	2.09441
N/A	0.0061228	2.10702
1700029P11Rik	0.00612483	2.09746
Sec61g	0.00612823	2.13253
Guca1b	0.00612891	2.13181
Barx1	0.0061314	2.09441
Gps2	0.00613864	2.12409
Itpka	0.00616649	2.12305
Zfp446	0.0061837	2.10415
B3gat1	0.00618732	2.07656
Gm12581	0.00619434	2.10003
Fbxo17	0.00620973	2.1185
BC048609	0.00621856	2.11155
Trappc1	0.00624595	2.12671
Ammecr1	0.00625931	2.11776
Kank3	0.0062781	2.1083
Pla2g2c	0.00629304	2.11995
A630023P12Rik	0.00630391	2.12918
Olfml3	0.00632202	2.09883
Dab1	0.00632474	2.09949
Rangrf	0.00633719	2.12742
N/A	0.00633968	2.03222
Il25	0.00634126	2.12471
1700001G11Rik	0.00635258	2.11776
Wbscr28	0.00635643	2.10317
4921530D09Rik	0.0063587	2.12146
Itih5l	0.00636979	2.09923
Cdh23	0.00639379	2.12077
BC089491	0.00639401	2.06973
Lbx1	0.00640579	2.11224
Zscan10	0.00642367	2.00863
1700027A15Rik	0.00642435	2.11087
Gm3258	0.00643726	2.11509
Cyp11a1	0.00643726	2.09674
Dnahc17	0.00645537	2.10423
Timm17a	0.00646329	2.11919
Paox	0.00648344	2.10454
Gm6358	0.00650993	2.0676
2210021J22Rik	0.00651604	2.11155
Snord35a	0.00653891	2.1181
Cpd	0.00654049	2.11689
Vamp7	0.00654343	2.07891
Dhh	0.00654751	2.11333
Supt3h	0.00654864	2.11764
Zswim7	0.00655656	2.11688
Trpt1	0.00656064	2.11859
N/A	0.00657784	2.10913
N/A	0.00659256	2.04993
Cdc42ep2	0.00659686	2.09042
Mia3	0.00660841	2.09142
4931423N10Rik	0.00661294	2.09185
Sac3d1	0.00666999	2.10405
Gm4171	0.00668629	2.10891
Ltc4s	0.00668629	2.04643
B230217C12Rik	0.00669376	2.10719
Gm12296	0.00669761	2.07608
Slc38a6	0.00670349	2.11053
Pigz	0.00670938	2.11302
Tbc1d5	0.00672002	2.10774
Defb42	0.006725	2.06171
Ush1c	0.00676892	2.09103
Dnmt3a	0.00677503	2.10881
4930402H24Rik	0.00677639	2.11239
Spna2	0.00677911	2.11183
Ptgfrn	0.00680967	2.09903
1110036O03Rik	0.00683254	2.11106
Tecr	0.00684408	2.09752
Agrp	0.00686287	2.10753
Wbscr17	0.00687759	2.1038
Cabp2	0.00688144	2.07981
Rbm16	0.0068871	2.09643
Tbc1d14	0.00690227	2.10574
Myl9	0.00693034	2.07816
2010107H07Rik	0.00693079	2.10414
L1cam	0.00694641	2.04817
Ift140	0.00696362	2.10683
Aip	0.00696996	2.10158
Tmem219	0.00697426	2.10829
Tspan18	0.00698784	2.10266
Bpnt1	0.00698807	2.09912
Igfbpl1	0.0070218	2.09983
Dynlrb2	0.00707251	2.09289
Gm104	0.00707478	2.06625
4933400C05Rik	0.00708248	2.07267
N/A	0.0070981	2.10019
Gm12	0.00709923	2.07459
Lat2	0.0071033	2.09052
Hmha1	0.00711191	2.09711
Ebpl	0.00711643	2.09657
Kcnk2	0.00713613	2.10105
RP23-100C5.8	0.00713839	2.08436
Asphd1	0.00715175	2.08193
Prune	0.00715832	2.09938
Oit3	0.00718345	2.06839
Bhlhe23	0.00718865	2.09273
Foxred2	0.00723665	2.07348
BC051019	0.00723982	2.09087
Gm13334	0.00725997	2.06999
Kis2	0.00726404	2.07486
Thy1	0.00728736	2.05357
4930570N19Rik	0.00731362	2.09107
Lcn10	0.00731521	2.0859
Prmt2	0.00734441	2.0869
Zbtb8os	0.00734871	2.09057
4930579G24Rik	0.0073512	2.04646
Galt	0.00735732	2.09067
Rps28	0.00738018	2.09357
Gm3948	0.00739739	2.03846
2700045P11Rik	0.00740192	1.99631
Pde4a	0.00740259	2.0696
Ntrk3	0.00740576	2.09113
1110012D08Rik	0.00741029	2.07908
Fam120b	0.0074155	2.06163
Tmem61	0.0074155	2.05168
Pold4	0.0074232	2.05516
Apoa4	0.00744221	2.04274
Zcchc17	0.00746327	2.05943
Hes3	0.00746689	2.09007
6030443J06Rik	0.00747685	2.0348
Chrdl1	0.00749859	2.08532
A930005H10Rik	0.00750606	2.08082
Tmem25	0.00750651	2.07955
Gstt3	0.00751013	2.05381
Eid2b	0.00751466	2.08789
Gstp1	0.00752417	2.09078
Enpp3	0.00753866	2.05318
Gpx3	0.00754545	2.07569
Zc3h15	0.0075502	2.08191
Pml	0.00756401	2.08105
Mapk15	0.00758031	2.03501
Dmkn	0.00758892	2.08826
Boc	0.00760091	2.08106
4930526I15Rik	0.00762876	2.08074
Adh6a	0.00763668	2.04805
Nppc	0.00764733	2.08113
Fah	0.00765615	2.03319
Gm4495	0.00767223	2.0846
Pcgf2	0.00767562	2.08173
Prdx6-rs2	0.00769079	2.06254
BC049762	0.00771321	2.06804
Ehf	0.00772045	2.08493
Ap2b1	0.00773268	1.96601
C330024D12Rik	0.00775101	2.08415
Rpl37	0.00776233	2.08038
Bzrap1	0.00780195	2.079
Tle6	0.00781373	2.06825
Gps2	0.00783184	2.05692
Vstm2b	0.00783297	2.06987
Panx1	0.00784315	2.08326
N/A	0.0078624	2.07753
Dedd2	0.00788277	2.07685
9030409G11Rik	0.00788956	2.05607
4930583P06Rik	0.00789138	2.07232
Rrad	0.00790722	2.06969
Fa2h	0.00790949	2.05479
Lgmn	0.00792171	2.07965
Gatsl3	0.00792692	2.0721
Igk	0.00792873	2.03622
Lin7b	0.00793801	2.07813
N/A	0.00795069	2.06583
Plod1	0.00797152	2.07639
Zdbf2	0.00802902	2.05445
Gm3881	0.00805189	2.05834
Igh	0.0080623	2.06734
Il6st	0.0080666	2.03673
Btnl6	0.00806955	2.01768
Atp2b3	0.00807226	2.07261
Gna15	0.00810894	2.06245
Ndufa11	0.00811709	2.0689
Il2rb	0.0081266	2.02937
Shank1	0.00812909	2.06276
Ntrk2	0.00813407	2.05511
Letm2	0.00814018	2.06486
Bahcc1	0.00814041	2.04798
Vav1	0.00814177	2.07164
Igf2bp2	0.00814335	2.07055
Abca9	0.00815218	2.0747
Gata5	0.00815739	2.06126
Gm15246	0.00815784	2.05766
Arhgdib	0.00817278	2.06407
Fam73a	0.0081884	2.01342
Rln1	0.00818999	2.06986
Olfr881	0.00819904	2.0644
Zdhhc25	0.00823097	2.05452
Rab42	0.00823164	2.06381
Nwd1	0.00823572	2.0561
LOC100039744	0.00825429	2.04836
Gfra2	0.00829685	2.06098
Rft1	0.00830658	2.0411
4933411K20Rik	0.00831541	2.0311
Myo1h	0.00832311	2.0591
Zbtb42	0.00832333	2.04882
Ftsj1	0.00833443	1.99179
Ankrd11	0.00835299	2.06032
Gm6472	0.00835526	2.05129
Meg3	0.00837088	2.0575
Pla2g1b	0.00837473	2.03217
Gm2595	0.00837608	2.05696
Nkain4	0.00837744	2.05407
Osbp2	0.00838265	2.05513
Psen1	0.00838469	2.06927
Gm1653	0.00839306	2.04402
Zkscan6	0.0084354	2.06914
Slc8a1	0.00844196	2.05795
Gm4151	0.00845102	2.03577
4930568E12Rik	0.0084526	2.06934
Mrpl55	0.00845419	2.06441
Gm10094	0.00846392	2.05284
Rprm	0.00848679	1.99349
Ppp1r7	0.00849041	2.05631
AI467606	0.00853411	2.04969
Pccb	0.00853886	2.063
Gm13476	0.00855222	2.06214
Sox2	0.00855969	2.06252
Srd5a2	0.00856241	2.01496
Tmbim4	0.00856263	2.04789
Tmem179b	0.00858346	2.05529
2010107H07Rik	0.00859682	2.0468
Gm15393	0.00863847	2.06169
Gm2861	0.00866089	2.05503
Gm2167	0.00868307	1.99603
Cstl1	0.00868556	2.059
N/A	0.00868624	2.05026
Hmcn1	0.00869281	2.05743
Gm5478	0.00870367	2.05907
Amn	0.00871545	2.0338
Gm5134	0.00871567	2.05668
Tcl1b3	0.00872065	2.04808
Cbln2	0.00872677	2.04099
2310003F16Rik	0.00875507	2.05239
Fuca2	0.00875846	2.05674
Zc3h8	0.00876389	2.04743
Spata13	0.00879763	1.99167
Gm1027	0.00886351	2.03267
Pou4f2	0.00886419	2.03987
1700051A21Rik	0.00887075	2.03365
Zmat5	0.00887437	2.05055
Hes5	0.00887755	2.03982
Tbc1d30	0.00888411	2.04584
Lrrc27	0.00889	2.02044
Fxyd3	0.00889928	2.04976
Gm4218	0.0089115	1.98818
Atp6v1b2	0.0089226	2.05084
6330407J23Rik	0.00893731	1.98504
Limch1	0.00894003	2.05044
N/A	0.00896561	1.99589
Syt16	0.00897399	2.03022
N/A	0.00897897	2.03376
Npw	0.00900297	2.04543
Apol6	0.00902176	1.93999
Gm7348	0.00903443	2.04642
Serpina1b	0.00904123	2.04437
Rbm4	0.00904779	2.0463
Ndufb2	0.00906794	2.05411
N/A	0.00907247	2.04108
Gm4535	0.0090976	2.04916
Pnmt	0.0091302	2.04565
5033417F24Rik	0.00913654	2.02964
S100a3	0.00913857	2.03817
2610109H07Rik	0.00915623	1.99965
Coro1a	0.00915827	2.03805
Trappc2l	0.0091594	2.04524
Tmem220	0.009192	2.03696
1300002E11Rik	0.00919223	2.03986
Olfr733	0.00919268	1.85118
2010001A14Rik	0.00920083	2.04973
Pvalb	0.00920627	2.00195
N/A	0.00920853	2.03678
Crhr2	0.00921328	2.03189
Ero1lb	0.00921759	2.02879
Slc22a1	0.00925562	2.01656
Agrn	0.00926151	2.03523
2700078K21Rik	0.00928256	2.03536
D6Ertd474e	0.00929207	2.00194
N/A	0.0093086	2.03523
4930479M11Rik	0.00934278	2.03107
C1ra	0.00934595	2.0147
Sik3	0.0093618	2.04101
Gnb1l	0.00936972	1.98947
Olfr632	0.00936995	1.99521
Gm6603	0.00938942	2.02612
Tbxa2r	0.00940798	2.04328
Gm3301	0.00943311	2.04104
Casp9	0.00946798	2.00204
C1qtnf5	0.00947047	2.01786
OTTMUSG00000023151	0.00948269	2.0401
1700019E19Rik	0.00948903	2.03849
H2-DMb1	0.00951552	1.99077
Vwc2	0.00954291	2.0417
Coro1a	0.00959929	2.03045
Psd4	0.0096011	2.02603
Wnt11	0.0096011	2.03513
Mrc2	0.00962238	2.00944
N/A	0.00962351	1.99354
Rptor	0.00962781	2.03598
Tlx2	0.00963551	2.03403
Gm8894	0.00963958	1.95118
Cldn14	0.00964049	2.02072
Prph2	0.00964479	2.00679
Ccdc83	0.00965792	1.97049
N/A	0.00970048	2.03524
AI846148	0.00972244	2.0176
Tbx2	0.00977134	2.01974
BC024582	0.009789	2.01134
BC048679	0.00980711	2.03696
Mus81	0.00980711	2.02752
Gm4761	0.0098413	1.96049
Synm	0.00985035	2.03389
Wtip	0.00985873	2.026
Wfdc11	0.00987662	2.00358
Pde4b	0.00989382	1.98053
Rhox12	0.00992212	2.0247
Rabl2a	0.00992597	2.02306
Lrrc43	0.00993027	2.02749
Camkk2	0.0099468	2.02664
Sema5a	0.00997713	2.01052
Apoa4	0.00998936	1.98569
Fcna	0.00998981	2.01175
Gm2749	0.0099914	2.00305
N/A	0.00999389	2.03055	p<0.01
Xpr1	0.0100181	2.01623
Cklf	0.010022	2.02179
A830005F24Rik	0.0100595	2.0253
Fam109a	0.0100623	2.01802
Cry2	0.0100672	2.01892
Zmat5	0.0100874	2.00362
B3gat2	0.0100919	2.01523
Tmem51	0.0100964	1.97453
Tnfrsf14	0.0100971	2.01817
Itgad	0.0100994	2.03014
Tbpl1	0.0101023	2.02581
A530016L24Rik	0.0101093	1.99568
1700020C07Rik	0.0101146	2.00292
S100a4	0.0101254	2.0185
Gm5480	0.0101286	1.91286
Dnaic2	0.010129	1.99877
Lrrc26	0.0101306	2.0246
Ankmy2	0.0101379	1.87404
N/A	0.0101458	1.95589
Tceal6	0.0101517	1.97607
Oxtr	0.0101766	2.01465
Gnrh1	0.0101813	2.01936
AA623943	0.0101906	1.9989
Brd8	0.010209	2.02322
Cyp2u1	0.0102341	2.01892
Gm2414	0.0102345	2.009
AI854517	0.0102386	2.02272
Aoc3	0.0102438	2.01695
1700060C20Rik	0.0102461	2.01951
Gm6327	0.0102613	1.96905
H2-Aa	0.0102887	1.97833
Ccdc153	0.0102984	2.01376
Gm4684	0.0103541	2.01309
Rlbp1l1	0.0103724	1.99929
Pafah1b3	0.0103855	2.01216
Nkx2-4	0.0103939	1.95998
Ulk3	0.0104005	1.99503
N/A	0.010405	2.01508
Gm3832	0.0104075	1.96167
Hlf	0.0104089	2.02399
Gm4516	0.0104415	2.00119
Rps6ka2	0.010465	2.0217
Gm4400	0.0104682	1.93574
Hcst	0.0104745	2.01436
Fkbp1b	0.0104763	1.93261
Pear1	0.0104815	2.01027
Siglec15	0.0104822	1.99201
BC030476	0.0104881	2.01104
Adck4	0.0104922	2.02146
Sox17	0.0104978	1.99869
Hesx1	0.0105094	2.01481
Uimc1	0.0105098	2.00198
9330162B11Rik	0.0105141	2.0211
N/A	0.0105379	1.96817
A230107N01Rik	0.0105381	2.01047
Foxp3	0.0105431	2.01914
Exoc3l2	0.010556	2.0201
LOC545964	0.0105814	2.0022
N/A	0.0106079	2.01338
Tmem116	0.0106142	2.00379
Dlgap3	0.0106185	1.99141
Acta2	0.0106421	2.00409
Adrb3	0.0106495	1.98078
Oprm1	0.0106568	1.99987
Gm8033	0.0106615	1.96063
Tcp10a	0.0106674	1.95925
1110059G10Rik	0.0106758	2.00678
Cd37	0.0106792	1.95343
Slc35f4	0.0106805	2.00433
Angptl7	0.0106991	1.96833
Card11	0.0107149	1.97499
Fabp6	0.0107161	1.96352
St5	0.0107186	2.00979
Olfr976	0.0107507	2.00613
Ptprcap	0.0107534	2.01661
Gm11545	0.0107534	1.97689
Hist2h2aa2	0.0107636	2.01467
Olfr631	0.0107725	2.00684
St6gal2	0.0107849	2.01093
Traf1	0.0107983	2.0054
Pde6d	0.010829	2.01332
Gm6328	0.0108309	1.99976
Tnfrsf1b	0.0108424	1.99992
1700021F07Rik	0.0108494	1.9671
N/A	0.0108546	1.99629
Krt15	0.0108546	1.99127
Bmp7	0.0108644	1.95947
Unc50	0.0108804	2.00744
4930448N21Rik	0.0109126	1.96994
Ralgds	0.010925	1.99533
Pag1	0.0109289	2.00279
Maea	0.0109359	1.99313
Trpm1	0.0109495	1.98493
Mup10	0.0109536	2.00669
1700042G07Rik	0.0109581	1.94054
Gm4273	0.0109687	2.00941
Tmem53	0.0109789	1.97702
Mtx1	0.0109796	1.91199
Nudt1	0.0109864	2.01104
Nhedc2	0.0110007	1.9348
Plxna2	0.011036	2.00734
1700020A23Rik	0.0110552	1.99299
Il31	0.0110677	2.00392
N/A	0.0110686	2.00009
Gm4275	0.0110713	1.97632
E530001K10Rik	0.011076	1.99857
Rdh8	0.0110824	1.96739
Gm10244	0.0110876	2.00278
Tnr	0.0110908	1.9435
St8sia5	0.0110957	1.98816
Cuta	0.0111363	2.00951
E230029C05Rik	0.0111379	2.00298
Cd37	0.0111415	1.99522
Map6d1	0.0111476	1.98681
Tssk1	0.0111666	1.95691
Nudt16l1	0.0111736	1.99433
Prodh2	0.01118	1.96738
Zfp579	0.0112162	2.005
Zfyve28	0.0112669	1.82195
Gm10561	0.0112916	1.92209
1700008P20Rik	0.0112929	1.9912
Obsl1	0.0113199	1.99879
Krt16	0.0113312	2.00502
Nol9	0.0113312	1.99639
BC021891	0.0113502	1.98078
Mlst8	0.0113538	1.99566
Ltb	0.0113554	1.94527
LOC100048452	0.0113584	1.93037
Gm4652	0.0113663	1.98357
Mad2l2	0.0113864	1.82734
Snx9	0.011391	1.99583
Snx29	0.0113971	1.98166
Slc26a10	0.011419	1.97322
Agxt	0.0114258	1.98957
Olfr1209	0.0114365	1.92939
Muc2	0.0114448	1.96205
Atp4b	0.0114858	1.99114
Nrxn3	0.0115019	1.99254
D830013O20Rik	0.0115023	1.97768
2810408I11Rik	0.0115836	2.00065
Oprl1	0.01159	1.9421
Gm4461	0.0115931	1.98393
Wipf3	0.0116054	1.96944
Tmem213	0.0116074	1.99626
Sult4a1	0.0116183	1.99877
Gm1604A	0.011649	1.99839
Cryge	0.0116701	1.94193
4930568B11Rik	0.0116724	1.9966
Kcnip2	0.011676	1.98305
Hsf2bp	0.011685	1.98136
Trim9	0.0116887	1.97733
Olfr463	0.011697	1.94642
Eif4e1b	0.0117498	1.98693
S100a2	0.0117573	1.95566
Zfc3h1	0.0117699	1.96742
Gm2931	0.011841	1.96476
H2-Q2	0.0118646	1.98856
Pou3f3	0.011865	1.99369
B430212C06Rik	0.0118897	1.98254
2310061C15Rik	0.0118922	1.99153
Rlbp1	0.0119053	1.95185
Fam98c	0.0119089	1.93043
Pdha2	0.011976	1.94828
Vkorc1	0.0119834	1.99147
N/A	0.0119961	1.97645
Sema4f	0.0120047	1.87747
Igdcc4	0.0120436	1.97716
Pcp4l1	0.012045	1.93985
1700106J16Rik	0.0120783	1.97486
Cyp2b9	0.0120828	1.95973
Scube3	0.0120867	1.97067
Ugt2a3	0.0120887	1.95412
Lum	0.0120905	1.93995
Gm2816	0.0121012	1.9898
Scin	0.012119	1.96328
Col14a1	0.0121381	1.93407
Slc24a2	0.0121503	1.93938
Adam15	0.01216	1.98796
Gm3202	0.0121858	1.98797
Pou6f1	0.0121915	1.95247
Gm11544	0.0122198	1.96744
Cyba	0.0122345	1.98859
9630028H03Rik	0.0122576	1.97042
Vax2	0.0122605	1.97114
Shisa4	0.0122818	1.9606
N/A	0.0122893	1.96151
Pth2	0.0123504	1.98207
2700078K21Rik	0.012352	1.98214
Ube1l	0.0123556	1.94918
Erg	0.0123853	1.92017
Dguok	0.0123982	1.97642
Grik1	0.0124011	1.9694
Dkkl1	0.0124213	1.97431
Cetn1	0.0124602	1.97613
Itih1	0.0124636	1.92393
Mtpap	0.0124772	1.96593
Zswim7	0.012481	1.98235
Tspan9	0.0125012	1.97282
Bre	0.012505	1.96731
N/A	0.0125098	1.97693
Ugt2a1	0.0125166	1.95239
Matn2	0.0125229	1.9811
Mcm10	0.0125315	1.94952
Gm8350	0.0125397	1.98206
Tmem89	0.0125845	1.93971
Wfdc3	0.0125979	1.98098
Pex11b	0.012601	1.97235
Slc16a9	0.0126042	1.94663
0610040B10Rik	0.0126393	1.92577
H2afb2	0.0126526	1.97724
1700014B07Rik	0.0126739	1.97929
Ppp1r9b	0.0126787	1.96443
Mrps21	0.012695	1.97576
Gm4184	0.0127081	1.96458
1810034E14Rik	0.0127292	1.97197
Lpo	0.012757	1.97538
N/A	0.0127652	1.97321
E030019B06Rik	0.0127991	1.90911
Poln	0.0128335	1.96338
Spag4l	0.0128507	1.8966
Sox5	0.0128541	1.92766
Gm10405	0.0128573	1.96676
Fxyd1	0.0128593	1.97518
Mpp3	0.0128625	1.96584
Gal3st3	0.0128745	1.96562
Rab33b	0.0128754	1.96565
Cmtm2a	0.0128906	1.97566
Osbpl1a	0.012899	1.97248
2600006L11Rik	0.0128994	1.95148
2310009A05Rik	0.0129171	1.93407
4933404O12Rik	0.0129343	1.96346
Magmas	0.0129343	1.96018
Igfbp6	0.0129805	1.94672
C030039L03Rik	0.012992	1.97447
Ccl27a	0.0130042	1.96529
Vax1	0.0130058	1.95245
Prss41	0.0130094	1.96057
4930506A18Rik	0.0130407	1.92255
Saps3	0.0130452	1.96691
D14Abb1e	0.0130486	1.96598
Kcnt1	0.0131251	1.95767
Arhgap23	0.0131294	1.96798
Os9	0.0131441	1.96912
9530014B07Rik	0.0131473	1.9367
Dhrs3	0.0131507	1.90449
Pdcd6	0.0131783	1.9675
Ppid	0.0131822	1.94996
F730043M19Rik	0.0131919	1.90817
Ctf1	0.0131933	1.96192
Wdr77	0.0131983	1.96305
Cacnb2	0.0131994	1.93712
Kcnj5	0.013201	1.92977
N/A	0.0132066	1.9619
Renbp	0.0132229	1.92493
Fam18b	0.0132322	1.92142
Ereg	0.0132485	1.96649
Tubgcp2	0.0132603	1.96984
Ccdc91	0.0132757	1.93774
Nos1	0.0132757	1.95729
Usp15	0.0132791	1.89821
Ttc22	0.0132793	1.96541
N/A	0.0132967	1.95922
Kif6	0.0132988	1.94997
Tmem89	0.0133051	1.94988
Dok5	0.0133642	1.95743
Gm14317	0.0133692	1.95672
Nfil3	0.0133853	1.96154
Gm6135	0.0133954	1.93432
Mrps16	0.0133979	1.95991
Oprl1	0.0133993	1.95659
Col18a1	0.0134176	1.96129
1190001L17Rik	0.0134215	1.93632
Wbscr17	0.013436	1.96678
Fam159a	0.0134396	1.95727
LOC623483	0.0134563	1.96776
Extl1	0.013457	1.93632
1700016G22Rik	0.0134738	1.95296
Gm1987	0.0134781	1.93382
Myadml2	0.0134799	1.90455
Dyrk4	0.0134903	1.88126
Tmem179b	0.0135168	1.95053
Hoxa4	0.0135172	1.96714
1110038F14Rik	0.0135455	1.96736
Prhoxnb	0.0135455	1.94193
Mmp12	0.0135474	1.95103
Gm3246	0.0135498	1.94459
Bin1	0.0135797	1.94718
Fam47a	0.0135886	1.88356
N/A	0.0135931	1.89013
A730011L01Rik	0.0135933	1.95759
Gm3908	0.0135933	1.94481
Gm10941	0.0135974	1.88969
Sfrp5	0.0136001	1.96446
Ube2cbp	0.0136184	1.94863
Chchd5	0.0136239	1.92596
P2ry4	0.0136252	1.92265
2010317E24Rik	0.0136291	1.95415
Crybb3	0.0136322	1.94479
Aip	0.0136322	1.90813
Gm10177	0.0136553	1.95427
Mgrn1	0.0136753	1.94959
Entpd2	0.0137027	1.8773
Dnajb3	0.013704	1.94554
Vmn2r116	0.0137377	1.95357
Olfr982	0.0137445	1.95184
Sdk1	0.0137726	1.95492
4930505M18Rik	0.0137762	1.94695
Dad1	0.0137889	1.95922
Gm3309	0.0137948	1.92233
Muc13	0.0138111	1.95849
4731419I09Rik	0.0138147	1.93
Cdk5r1	0.0138188	1.91141
Zcchc3	0.0138387	1.9514
Abcg4	0.0138494	1.9535
Arrb1	0.0138498	1.9352
Akna	0.0138503	1.87388
Otog	0.0138509	1.89937
Sox18	0.0138625	1.89638
Pth1r	0.0138906	1.94246
Caln1	0.0139089	1.93305
A130082M07Rik	0.0139143	1.9346
Iqgap1	0.0139191	1.94073
N/A	0.0139263	1.94921
Gm1673	0.0139356	1.92977
N/A	0.013949	1.8215
Ccdc146	0.0139698	1.93869
Bank1	0.0139933	1.95612
Adrb3	0.0139933	1.93381
Epn3	0.0140053	1.93521
Dnhd1	0.0140133	1.95374
Gm6381	0.0140327	1.94794
Gm4943	0.0140522	1.95527
Ppfibp2	0.014066	1.9469
N/A	0.0140744	1.89644
Vbp1	0.0140855	1.9482
Tmem130	0.0141029	1.93831
C330018A13Rik	0.0141111	1.88782
H1fnt	0.0141136	1.94688
Igf1	0.014117	1.86943
2010015L04Rik	0.0141204	1.90869
Morn3	0.0141337	1.92376
1700019E19Rik	0.0141475	1.94915
1700123L14Rik	0.0141548	1.87744
Gm2084	0.0141803	1.9483
Uqcc	0.0142157	1.95215
Phc1	0.0142326	1.91527
Ccbe1	0.0142376	1.94743
Gm5365	0.0142419	1.94101
Sox14	0.0142569	1.94445
1700007G11Rik	0.0142754	1.94528
Plcxd1	0.0143431	1.95278
Gm3733	0.0143458	1.93973
Ifnar2	0.0143461	1.912
Pomc	0.0143495	1.93665
N/A	0.014352	1.89745
Gm13941	0.014371	1.91245
Gpc6	0.0143721	1.93445
Tmem221	0.014407	1.93297
F10	0.0144192	1.94315
Ndufa9	0.0144301	1.94899
Cog4	0.0144344	1.95134
Mipep	0.014457	1.90867
Rfc3	0.0144584	1.94736
Bzrap1	0.0144667	1.9168
Gm4107	0.0144672	1.94863
Pex16	0.0144817	1.94615
Abcc8	0.0144966	1.94793
Fance	0.0145109	1.95202
Cgn	0.0145335	1.951
Mup12	0.0145353	1.93088
Evpl	0.0145516	1.95029
1810014F10Rik	0.0145736	1.9443
N/A	0.0145781	1.90463
Gm13202	0.0145831	1.92837
N/A	0.0145831	1.93851
Gm6268	0.0146035	1.90704
2810468N07Rik	0.0146202	1.91969
Egr4	0.0146223	1.921
2410003K15Rik	0.0146302	1.94422
Irak3	0.0146488	1.92344
Htr5b	0.0146592	1.93564
3110056O03Rik	0.0146651	1.94087
Atp1a3	0.0146657	1.93982
Sh3tc1	0.0147409	1.92731
Gm4368	0.0147789	1.87159
Gm3983	0.0148142	1.93514
N/A	0.0148156	1.89449
Myo15	0.014824	1.88102
N/A	0.0148475	1.92613
Fgf4	0.0148573	1.9411
Gm3279	0.0148659	1.94263
Fxyd7	0.0148756	1.93399
Bfsp2	0.0149003	1.91042
Lrrc36	0.0149046	1.91792
Gm3087	0.0149053	1.88552
N/A	0.0149068	1.9125
Slc43a2	0.0149356	1.93393
Nr5a1	0.0149365	1.93485
mCG_21548	0.0149376	1.9091
Fam128b	0.0149632	1.89595
B230118H07Rik	0.0149662	1.92194
Gne	0.0149702	1.93972
Crlf2	0.0149729	1.94354
Olfr286	0.0149793	1.93958
1500001M20Rik	0.0149847	1.93338
2810011L19Rik	0.0149924	1.93535
Adora2b	0.0149997	1.89928
Spock1	0.0150701	1.87987
Paqr6	0.0150705	1.89499
Arl4d	0.0150721	1.93544
Scn2a1	0.0151072	1.9165
D330023K18Rik	0.0151196	1.94012
N/A	0.0151393	1.90975
Amy2a4	0.0151518	1.90856
Slc5a9	0.0151602	1.90583
N/A	0.0151731	1.92859
Dok4	0.0152014	1.94177
Ripk3	0.0152308	1.92516
Hmcn2	0.0152344	1.93636
Car5a	0.0152353	1.90833
Fbxo40	0.0152512	1.93492
Agt	0.0152664	1.90602
Mare	0.015277	1.89481
Rlbp1l2	0.0152802	1.92694
Cyb561d2	0.0153239	1.91934
Wnt3a	0.0153406	1.89595
Prrg1	0.0153415	1.90332
Actr3b	0.0153594	1.8743
Gm4055	0.0153809	1.93228
Zfp110	0.015382	1.84477
Mup17	0.0154135	1.92546
St8sia1	0.0154255	1.91755
Dydc2	0.0154502	1.91278
D14Ertd668e	0.0155007	1.87665
Ebf4	0.0155109	1.93536
Gm4155	0.0155158	1.88667
Tecpr1	0.0155197	1.91507
Mageh1	0.0155251	1.9136
Tmem61	0.0155385	1.9271
Ccdc44	0.0155441	1.93679
Fxyd1	0.0155543	1.89841
Gm9790	0.0155686	1.9232
Tnfsf13	0.0155878	1.9321
Slc27a2	0.0155892	1.9385
Syn3	0.0156064	1.91538
Gak	0.0156345	1.93084
Chadl	0.0156872	1.91388
Cd2bp2	0.0156908	1.93064
Ccdc151	0.0156958	1.90748
S1pr1	0.0157022	1.89935
Bola2	0.0157329	1.91566
Slc22a14	0.0157649	1.89987
Exoc7	0.0157755	1.92525
Gm15412	0.0157787	1.91079
Crlf1	0.0158305	1.91835
Cnga2	0.0158441	1.89914
Gm6299	0.0158581	1.91922
Ndufb2	0.0158586	1.93122
Jak3	0.0158885	1.92019
H2-Bl	0.0158969	1.9023
Gm4086	0.0159064	1.86667
Vmn2r96	0.0159347	1.88189
Epb4.1l1	0.0159469	1.92138
Brwd3	0.0159598	1.9209
1110059M19Rik	0.0159621	1.81848
1810014B01Rik	0.0159639	1.88695
Gm13134	0.0159831	1.91601
Ly6g6c	0.0160067	1.90287
Spnb4	0.0160076	1.91803
Gm5174	0.0160175	1.71674
Gm3917	0.0160216	1.90767
Scyl1	0.0160223	1.93065
Pnpla7	0.0160225	1.9183
Emid1	0.0160415	1.91023
Itih5	0.016046	1.9276
Grhpr	0.0160501	1.93143
Tnnc1	0.0160721	1.92333
Gfra4	0.0160843	1.8621
Fam164c	0.0160956	1.92659
Fbp1	0.0161273	1.91733
Klra8	0.0161307	1.90945
N/A	0.0161309	1.92252
Prpf40b	0.0161323	1.92413
N/A	0.0161323	1.90518
Lass4	0.0161325	1.90366
Tmem107	0.0161595	1.9177
Ncam1	0.016174	1.90906
Vamp2	0.0161783	1.92842
1810059H22Rik	0.0161783	1.91176
Trappc6a	0.0161943	1.90977
4930439D14Rik	0.016205	1.92688
Pcp4l1	0.0162423	1.86382
Il31	0.0162496	1.8897
Plac9	0.0162786	1.77443
Lrrc26	0.0163039	1.90949
Cables1	0.0163087	1.92365
Nkap	0.0163594	1.88498
Gm5073	0.0163682	1.88773
Etfdh	0.0163788	1.88655
Tcp10a	0.0164241	1.84733
Abcg1	0.0164418	1.91714
N/A	0.0164622	1.84394
Gm14720	0.0164662	1.85818
Cldn25	0.0164701	1.91464
Mfsd11	0.016471	1.92312
Zbtb32	0.016485	1.9113
Adi1	0.0164945	1.91678
4930570D08Rik	0.0165181	1.90359
Ctdsp1	0.0165418	1.92097
Pecam1	0.0165421	1.90881
Anxa4	0.0165604	1.87149
Gm5843	0.0165889	1.82437
Tnfrsf8	0.016591	1.92136
Pla1a	0.0165937	1.90818
Gtf2ird2	0.0166034	1.91342
1700022H01Rik	0.0166132	1.92201
Gm14025	0.0166313	1.91974
Gm4621	0.0166406	1.90467
Ltb4r2	0.0166523	1.89589
Gm11758	0.0166539	1.79229
Gm2740	0.01666	1.89692
N/A	0.0166639	1.88993
Gm8541	0.0166666	1.88379
Pllp	0.0166666	1.90326
Pstpip1	0.0166813	1.9194
Hcrt	0.0167042	1.91481
Xylt1	0.0167248	1.90345
N/A	0.0167436	1.89334
Ncoa7	0.0167461	1.86826
Gm2043	0.0167662	1.89136
1600025M17Rik	0.0167764	1.90446
Pcdh15	0.0167984	1.89521
Hook2	0.0168183	1.91155
Chchd5	0.0168468	1.90597
N/A	0.0168545	1.87791
Gm9484	0.0168672	1.70382
Slc38a4	0.0168801	1.88097
N/A	0.0168928	1.87399
Gm3525	0.0168943	1.88017
Gm5151	0.0168957	1.91709
Mrpl52	0.0169165	1.90102
Mmp28	0.0169426	1.87096
Meis3	0.0169586	1.91549
Zfp787	0.0169666	1.9097
Myo15b	0.0169808	1.86198
2310065F04Rik	0.0169826	1.86719
Pex5l	0.0170112	1.90488
Serinc5	0.0170191	1.90007
Ifitm2	0.0170232	1.91398
Pramef17	0.0170365	1.84092
Chchd6	0.0170639	1.90399
Gm2162	0.0170981	1.89711
1810018F18Rik	0.0171008	1.88985
AI661453	0.0171275	1.90552
N/A	0.0171547	1.91183
A730020M07Rik	0.0171579	1.87764
E330011O21Rik	0.0171782	1.90746
N/A	0.017183	1.89914
Nfkbib	0.0171939	1.90052
Cacng2	0.0171954	1.86032
1700110K17Rik	0.0172095	1.86295
Samd10	0.0172104	1.89134
Leprel2	0.0172348	1.89772
Slc25a1	0.0172407	1.90953
Sft2d3	0.0172557	1.90672
Islr	0.0172591	1.90931
C130038G02Rik	0.0172702	1.87771
Gm13446	0.0172724	1.87354
N/A	0.0172726	1.90167
Cotl1	0.0172751	1.83899
4933406I18Rik	0.0172751	1.90476
Nsmce1	0.0172751	1.91198
K230010J24Rik	0.0172919	1.89998
Olfr641	0.0173111	1.90117
Rhox2h	0.0173433	1.89263
Sat2	0.0173467	1.9085
Sdr39u1	0.0173514	1.8947
Banf2	0.0173535	1.91113
Ate1	0.0173747	1.90718
1700100L14Rik	0.0173791	1.88085
N/A	0.0173888	1.82172
Abhd6	0.0173929	1.90134
Dom3z	0.0174112	1.86667
Nupr1	0.0174307	1.90159
Lin52	0.0174526	1.89217
2310058D17Rik	0.0174689	1.89282
Islr2	0.0174827	1.6394
2310015A10Rik	0.0174929	1.88428
Susd2	0.0175235	1.90063
Dlk2	0.0175448	1.89517
Wdr8	0.0175547	1.86754
Bai1	0.0175565	1.7873
4921508M14Rik	0.0175894	1.86556
Sds	0.01761	1.88105
Upk2	0.0176122	1.87681
N/A	0.0176602	1.8383
Gm13420	0.0176645	1.89917
Supt4h1	0.0176693	1.90744
Atp1a3	0.0176763	1.86256
Etfdh	0.0176777	1.89149
Krtap3-1	0.017679	1.815
N/A	0.0177972	1.90717
Pias2	0.01784	1.9008
Prph	0.0178475	1.83306
Rnf222	0.0178531	1.88381
Cct8l1	0.0178617	1.84237
Hpd	0.0178982	1.89756
Ablim2	0.0179305	1.80013
Lpp	0.017962	1.87741
Rhpn1	0.017972	1.89737
N/A	0.0179781	1.81576
Samd4	0.017988	1.87526
Armc4	0.017996	1.84268
N/A	0.018	1.87082
Mbl1	0.0180297	1.89137
Tmem176b	0.0180354	1.88275
Gm10893	0.0180578	1.90488
Htr1b	0.0180689	1.8986
Gm6551	0.0180804	1.90342
4833422M21Rik	0.0180815	1.85241
Tep1	0.0180861	1.88047
Fbln2	0.018099	1.89699
Bpil3	0.0181146	1.89216
Hoxa11as	0.0181483	1.88287
Gfra4	0.0181717	1.8818
Lrtm1	0.0181818	1.88771
Mup16	0.0181902	1.88833
N/A	0.0181916	1.88124
Gm5698	0.018197	1.90191
N/A	0.0181977	1.86068
Tmem56	0.018204	1.89527
Klrb1b	0.0182167	1.89144
Hcn2	0.0182307	1.88407
Dnajc2	0.0182769	1.90204
Astn2	0.0182944	1.86726
Nmnat3	0.0183125	1.87267
Mcl1	0.0183193	1.81741
Itgb3	0.0183236	1.89002
Slc6a12	0.0183385	1.82574
Apoa1bp	0.0183899	1.8991
9430031J16Rik	0.0183999	1.73985
Syne1	0.0184017	1.81755
Synj2	0.0184037	1.89448
Gm2750	0.0184399	1.85863
1700020N01Rik	0.0184426	1.90096
Athl1	0.0184481	1.8881
Stk30	0.0184642	1.89657
Krt82	0.0184891	1.89244
Ctsh	0.0184893	1.89862
Bmp10	0.0185126	1.88962
Lrp11	0.018514	1.8386
Spata17	0.0185264	1.88082
Dnmt3l	0.0185312	1.86681
Aplp1	0.0185343	1.89143
Hspb11	0.0185357	1.8705
Igh	0.0185631	1.89673
Krt33b	0.0185878	1.89022
Adam32	0.0186115	1.87623
Sytl4	0.0186326	1.85684
Galr2	0.0186351	1.78069
Stmn1	0.0186659	1.88347
Mrpl23	0.0187132	1.8746
Dao	0.0187238	1.83964
Gm2647	0.0187247	1.85429
Kcnq2	0.0187374	1.87796
Tha1	0.0187505	1.8929
Ctsg	0.0187569	1.88061
I830127L07Rik	0.0187664	1.88235
Tmem2	0.0187863	1.87428
Acbd4	0.0188089	1.88361
Tssc4	0.0188194	1.88199
Pgls	0.0188332	1.87291
Unc50	0.018837	1.88042
Gm266	0.0188388	1.84811
Slc27a2	0.0188809	1.89353
N/A	0.0188848	1.86295
Igh	0.0188954	1.89163
Skint1	0.0189011	1.87741
Mutyh	0.018921	1.79916
2210417A02Rik	0.0189233	1.81519
Rpl3l	0.0189283	1.85181
N/A	0.0189455	1.8762
Irs3	0.0189599	1.84797
Tulp1	0.0189765	1.88734
Psmd4	0.0189833	1.89332
Gip	0.0190048	1.89354
Mkrn1	0.0190055	1.84494
N/A	0.0190184	1.87081
Chrna3	0.0190265	1.79622
Olfr15	0.0190738	1.87955
Nptx2	0.0190863	1.86115
Chn2	0.0190888	1.87384
Arhgef12	0.0191003	1.83444
Slc9a8	0.019166	1.86842
Olfr716	0.0191739	1.85629
Gm4102	0.0191827	1.84845
Ugt2b35	0.0192031	1.84586
Car7	0.0192081	1.81373
Gprin2	0.0192092	1.88278
Acp5	0.0192183	1.85698
Parm1	0.0192257	1.87796
Gm3340	0.0192337	1.78069
Hax1	0.0192481	1.88759
N/A	0.0192721	1.8307
Gm5463	0.0192735	1.89036
Gm2670	0.0192798	1.88254
Ccdc105	0.0193124	1.81829
Pdpn	0.0193149	1.85547
BC030046	0.0193226	1.77721
Abhd14a	0.0193346	1.80225
Fam169b	0.0193383	1.87174
4930417M19Rik	0.0193618	1.85099
Gm11575	0.0193799	1.88054
Gltscr2	0.0194188	1.88836
Gm3574	0.0194234	1.88359
4933411K16Rik	0.0194467	1.83553
Cpsf3	0.0194467	1.84014
1700007E06Rik	0.0194739	1.87205
Gm590	0.0194942	1.85354
Cbfa2t3	0.0195003	1.7997
Pax7	0.0195042	1.87053
Chad	0.0195402	1.86323
1500009C09Rik	0.0195459	1.8875
Insr	0.0195488	1.87836
Wdr37	0.019554	1.87867
Spsb2	0.0195658	1.88566
Ntsr2	0.0195862	1.85942
Arhgdib	0.0195884	1.87859
V1rd10	0.0195997	1.83647
Pcgf3	0.0196077	1.87902
Cisd1	0.0196158	1.88071
Epha7	0.0196253	1.8778
Eif2s3y	0.019664	1.88283
Zp4-ps	0.0196726	1.87174
Slc6a1	0.0196914	1.8557
Cdkn2a	0.0196982	1.87732
Nol3	0.0197021	1.88514
Dennd2c	0.0197693	1.86158
N/A	0.0198175	1.81464
Prdm1	0.0198248	1.84748
Tmem138	0.0198474	1.87495
Syn2	0.019854	1.81361
Gm13496	0.0198694	1.79356
Taf4b	0.019875	1.85878
Wnt10b	0.0198759	1.84805
1700010I14Rik	0.0198988	1.86748
Cacnb1	0.0199045	1.87736
Rbms3	0.0199076	1.87135
Zim3	0.0199097	1.87563
A430078G23Rik	0.0199183	1.80473
Vwa5b1	0.0199199	1.79158
Treml1	0.0199199	1.88403
0610010K14Rik	0.019928	1.87846
Trappc6a	0.0199509	1.8684
Spert	0.0199536	1.86493
N/A	0.0199606	1.87424
Pdzd11	0.0199851	1.73597
Mia1	0.019993	1.87186
Accn4	0.0199932	1.87947
Xlr5b	0.0200002	1.84448
Slc2a7	0.0200125	1.87811
Gm4081	0.0200183	1.82313
Vps8	0.0200611	1.87617
Gpn2	0.0200663	1.8803
Gal3st1	0.0200702	1.87627
Slc15a3	0.0200772	1.88031
V1rf1	0.020089	1.87239
Fam82a1	0.0201329	1.86563
Hif3a	0.0201356	1.86968
Hnf1a	0.020156	1.85892
Ifi27l1	0.020156	1.87465
Chrng	0.0201619	1.82384
Mixl1	0.0201669	1.8717
D10Jhu81e	0.0201736	1.85541
Chrd	0.0201768	1.85005
Slc22a15	0.0201798	1.88076
C530044C16Rik	0.0202076	1.82158
4933426I21Rik	0.0202241	1.87431
Dub2a	0.0202477	1.8788
Tspan18	0.0202484	1.85982
Gm12260	0.0202662	1.82892
Nudt5	0.0202805	1.86599
Fam132a	0.0202877	1.86622
Fam46b	0.0202982	1.85319
Alox12b	0.0203034	1.86787
N/A	0.0203285	1.86332
Rg9mtd2	0.020333	1.80453
0610012H03Rik	0.0203396	1.85097
Efna2	0.0203468	1.8629
Gm2090	0.0203772	1.81698
Chrna2	0.0203914	1.86166
9230102O04Rik	0.0204277	1.87738
Msto1	0.0204333	1.87631
Olfr414	0.0204367	1.78928
Hoxb1	0.0204503	1.83297
Glis1	0.0204623	1.85366
Sgce	0.0204738	1.87509
Sirt6	0.0204815	1.87483
Gm3627	0.0204924	1.87775
Gata5	0.0205098	1.86033
Mettl11b	0.0205205	1.85429
1700003P14Rik	0.0205209	1.80682
Lrmp	0.0205549	1.86122
Podxl2	0.0205852	1.85889
Hpca	0.0206024	1.82764
Pnp2	0.0206088	1.87142
Gm9622	0.0206133	1.84672
Iqcf4	0.0206251	1.87001
Rora	0.0206251	1.86492
Spaca5	0.0206468	1.86032
Ankrd24	0.0207039	1.83831
Nfat5	0.0207168	1.86667
AI507597	0.0207186	1.87023
Neurod1	0.0207265	1.80265
Ddah1	0.0207528	1.8428
Sdf2	0.0207528	1.87612
AI451617	0.0207618	1.85025
Tom1	0.02077	1.79754
Gm5766	0.0207756	1.84798
Angptl4	0.0207876	1.86861
Olfr691	0.0207942	1.71435
N/A	0.0208474	1.87025
Gm626	0.0208621	1.85911
Ptchd2	0.0208655	1.83205
Plvap	0.0208691	1.86309
Idua	0.0208813	1.86256
Ccdc64	0.0208863	1.86804
Palmd	0.0208954	1.81573
1810009N23Rik	0.0208986	1.84743
[truncated: 1,705 more rows]

## Sheet: IMP1 RIP
Gene symbol	P-values	Fold change	confirmed?	Total # genes
Hist1h2bh	0	14.0642		3560	p<0.05
Hist1h2ab	0	21.2905		1343	p<0.01
Gm12350	2.26393e-07	8.90437		920	p<0.005
Gprc5c	4.52786e-07	7.88291
Sprr1a	4.52786e-07	7.15358
Wfdc3	4.52786e-07	6.4616
Hist1h2ak	4.52786e-07	7.73426
Pole2	4.52786e-07	8.43515
BC039966	4.52786e-07	6.80598
Mpp2	4.52786e-07	6.81975
Tmbim4	6.79179e-07	6.22527
Fkbp1b	9.05572e-07	6.1729
Hist1h2bh	9.05572e-07	6.34186
Zfp672	9.05572e-07	6.09815
Nme4	9.05572e-07	5.92699
Wfdc12	1.58475e-06	6.04478
Nfkbid	1.81114e-06	5.7439
Tmem179b	1.81114e-06	5.68568
2400009B08Rik	2.26393e-06	5.51122
Slc35a2	2.49032e-06	5.53132
Myeov2	2.71671e-06	5.2806
Mtch1	2.71671e-06	5.30136
Bcl3	2.71671e-06	5.31409
Pin4	3.1695e-06	5.22271
Cdc42ep5	3.1695e-06	5.36675
Bola2	3.1695e-06	5.30712
6030419C18Rik	3.39589e-06	5.37103
Cgrrf1	3.62229e-06	5.06826
S100a1	3.62229e-06	5.11576
1810020D17Rik	3.62229e-06	5.20694
Fbxo2	3.84868e-06	5.08841
Galt	4.07507e-06	4.94093
Gm5474	4.07507e-06	4.97864
Myeov2	4.52786e-06	4.90543
Hist1h2bb	4.75425e-06	4.8604
Sepw1	4.98064e-06	4.8506
1810006K21Rik	6.339e-06	4.90489
N/A	6.339e-06	4.71303
2010204K13Rik	6.79179e-06	4.75495
N/A	6.79179e-06	4.70296
1810035L17Rik	6.79179e-06	4.71205
Gpr153	7.92375e-06	4.72493
Hist1h2ah	7.92375e-06	4.62236
Dpm3	8.15014e-06	4.64349
Zswim7	8.60293e-06	4.64727
Gm11275	9.05571e-06	4.60723
Xrcc6bp1	9.05571e-06	4.59931
Hist1h4i	9.05571e-06	4.58872
Cuta	9.73489e-06	4.52564
AA465934	9.73489e-06	4.43741
2810408I11Rik	1.13196e-05	4.42865
Tmem205	1.1546e-05	4.48444
Morn2	1.1546e-05	4.45405
1810006K21Rik	1.22252e-05	4.39681
Gm3559	1.40364e-05	4.40021
Zswim7	1.51683e-05	4.38333
Slc11a2	1.51683e-05	4.36073
Ncdn	1.60739e-05	4.33676
B9d2	1.67531e-05	4.26027
Expi	1.72059e-05	4.35664
Bola2	1.96962e-05	4.28804
Mia1	1.96962e-05	4.25095
Vkorc1	2.03754e-05	4.29353
Prmt2	2.06018e-05	4.28494
Mcpt8	2.10545e-05	4.22667
Gm4038	2.19601e-05	4.18542
Eif6	2.28657e-05	4.24108
N/A	2.4224e-05	4.22706
4930513N10Rik	2.4224e-05	4.1751
Trappc2l	2.4224e-05	4.17783
Uqcr	2.44504e-05	4.14776
Sepx1	2.49032e-05	4.15198
Pemt	2.55824e-05	4.14483
Mtf1	2.58088e-05	4.1626
Snrpn	2.6488e-05	4.09742
2610528E23Rik	2.80727e-05	4.09958
Hist2h2aa2	2.94311e-05	4.09347
Rmrp	3.01103e-05	4.07256
Zc3hc1	3.0563e-05	4.08585
N/A	3.12422e-05	4.03922
1810014F10Rik	3.12422e-05	4.05897
Gm6851	3.1695e-05	4.05874
Mgp	3.46381e-05	4.00082
1810044D09Rik	3.53173e-05	3.98053
Klhdc8a	3.71284e-05	3.92062
Snrpg	3.9166e-05	3.9977
Fam128b	4.02979e-05	3.94783
2300009A05Rik	4.36938e-05	3.98085
H2afv	4.86745e-05	3.93051
Chchd10	4.86745e-05	3.93082
1810020D17Rik	4.89009e-05	3.94695
N/A	4.89009e-05	3.88387
N/A	5.13912e-05	3.83119
Irak1	5.20704e-05	3.929
1700025K23Rik	5.34287e-05	3.85843
Hist1h4f	5.38815e-05	3.85269
2010107H07Rik	5.54663e-05	3.83
S100a13	5.72774e-05	3.81901
Snhg8	6.08997e-05	3.81027
Fmc1	6.15789e-05	3.8227
Gm12497	6.15789e-05	3.82907
Gm6472	6.36164e-05	3.81015
Tmem53	6.40692e-05	3.79601
Zfp428	6.63331e-05	3.82753
A930005H10Rik	6.63331e-05	3.78119
2300009A05Rik	6.72387e-05	3.78914
Bst2	6.72387e-05	3.78502
Ly6c1	6.88234e-05	3.76055
Gm12396	6.92762e-05	3.76253
Psenen	7.19929e-05	3.75211
0610007C21Rik	7.31249e-05	3.77006
Gm2737	7.40305e-05	3.72511
Dak	7.65208e-05	3.73132
1190003J15Rik	8.3539e-05	3.71691
Bst2	8.73877e-05	3.68149
Hist1h3c	8.80668e-05	3.68249
5330430P22Rik	8.94252e-05	3.71538
Rpp21	8.96516e-05	3.65454
Shisa4	8.9878e-05	3.66994
N/A	9.10099e-05	3.68331
Hist1h4h	9.48586e-05	3.65529
Acbd6	9.91601e-05	3.5953
Mtch1	0.000101877	3.60701
Mt2	0.00010233	3.62447
Map3k6	0.000102782	3.60033
1810037I17Rik	0.000103009	3.58838
Pecr	0.000104141	3.5915
N/A	0.000104367	3.58115
Hist1h4c	0.000105725	3.59055
Atp5k	0.00010731	3.58122
Wfdc3	0.000107989	3.58112
Bst2	0.000108669	3.58073
Arl2	0.000110027	3.5599
Unc13d	0.000110706	3.56761
Uxt	0.000113196	3.56538
Atp5k	0.00011546	3.56022
Tmem53	0.000116592	3.54044
Hes6	0.000117045	3.54781
Gm9846	0.000117272	3.56844
Hax1	0.000117272	3.53362
2610036L11Rik	0.000119762	3.52549
1810037I17Rik	0.000122026	3.53109
Alkbh7	0.000122705	3.5418
Ubac1	0.000124516	3.52067
Romo1	0.000125195	3.49828
Ndufa11	0.00012995	3.51403
Tmem42	0.000133798	3.48056
2300009N04Rik	0.000135609	3.47552
Deb1	0.000139005	3.46218
Gm4535	0.00014059	3.47117
2410003K15Rik	0.00014059	3.47342
2700094K13Rik	0.000142401	3.47537
Hist1h4i	0.000143986	3.4551
2410003K15Rik	0.000145344	3.45294
Tmem120b	0.00014625	3.4496
Znrd1	0.000147382	3.44285
Irf2bp1	0.000148061	3.45141
Gchfr	0.000150098	3.44872
Alox5ap	0.000150325	3.45569
Polr2i	0.000153042	3.44764
Ccl17	0.000153042	3.45058
0610010K14Rik	0.000153042	3.44134
Cmtm7	0.000153042	3.43539
Hist1h4b	0.000153494	3.43908
Ccl5	0.000154174	3.43212
E130012A19Rik	0.000158022	3.43431
Krtdap	0.000159381	3.43838
Zfp524	0.00016006	3.40917
2300009A05Rik	0.000162324	3.42162
Uxt	0.000164135	3.41336
Hist1h4j	0.00016504	3.4037
Dus2l	0.000165267	3.4225
Hmgb1	0.000172738	3.40293
1500011K16Rik	0.000172738	3.40154
Gle1	0.000172964	3.37249
N/A	0.000172964	3.3809
Gm13015	0.000173417	3.38691
Gm6181	0.000174775	3.39048
Rps6ka2	0.000175454	3.39314
Cbx8	0.00018451	3.36106
Mrpl52	0.00018451	3.36279
Gm9026	0.00018451	3.35047
RP23-244H7.9	0.000184963	3.31813
Ndufa5	0.000186321	3.37746
Tomm6	0.000191755	3.36851
Snurf	0.000192887	3.32158
Cyb561d2	0.000206923	3.34298
Tmem125	0.000225035	3.28696
Gm9627	0.000227072	3.27586
Tmem203	0.00022843	3.29791
Pla2g16	0.000228657	3.27467
5133401N09Rik	0.000231374	3.30365
1190002H23Rik	0.000234996	3.26262
Ndufa11	0.000236581	3.29497
Pcbd2	0.000236581	3.27645
Kif1c	0.00023726	3.26153
Mrps21	0.000241561	3.24584
Mus81	0.000246089	3.25937
Thra	0.000250391	3.23145
Gtf2h4	0.000254239	3.22846
Tmem53	0.000254918	3.22344
Tmem219	0.000258767	3.23869
Hist1h4f	0.000265332	3.23749
Gm16418	0.000272351	3.20942
Adck4	0.000275067	3.21204
Gm14270	0.00027801	3.1987
Gnb1l	0.000279142	3.20516
Mtx1	0.000285481	3.20539
Klhl25	0.000291594	3.21514
2310061C15Rik	0.000296348	3.21327
Tbc1d14	0.000301555	3.17567
Ocel1	0.00030314	3.19039
Gm2991	0.0003088	3.17837
Ndufa1	0.000310611	3.16467
Vps37d	0.00031695	3.17729
1110006O24Rik	0.000317176	3.17442
1700086O06Rik	0.000317403	3.15798
1810006K21Rik	0.000319893	3.16252
Sat2	0.000319893	3.11514
N/A	0.00032261	3.16618
Krtcap2	0.000327817	3.14104
Copz2	0.000334156	3.15176
Zfp688	0.000334835	3.13542
Srebf1	0.000336873	3.12654
Klk10	0.000337325	3.14965
Stra6	0.000338231	3.14815
Tmbim4	0.000339816	3.14434
Lgals3bp	0.000344344	3.13417
Hist1h3a	0.000345249	3.1313
Psen2	0.000349098	3.1401
1300002E11Rik	0.000354531	3.12303
Ralgds	0.000363134	3.10574
1600002K03Rik	0.000364266	3.1118
Gm5918	0.000366756	3.11271
Hsph1	0.00037219	3.09892
Flywch2	0.00037219	3.10124
Hist1h4d	0.000383057	3.09477
Unc50	0.000386	3.08078
Ndufa3	0.000386679	3.07826
Tm2d3	0.000386905	3.10274
Bglap-rs1	0.000388037	3.08825
Mrpl55	0.000392112	3.06199
N/A	0.000397546	3.07867
2700097O09Rik	0.000397772	3.10242
Aqr	0.000403659	3.04401
0610007C21Rik	0.000403885	3.0748
2010001A14Rik	0.000410224	3.06908
Hint2	0.000411129	3.08178
Prune	0.000418374	3.06143
Emilin1	0.000425392	3.04466
Blvrb	0.000430373	3.05329
1700102H20Rik	0.000430826	3.0303
Pla2g12a	0.000431731	3.05389
Ankrd37	0.000433769	3.06554
Arpc3	0.000436938	3.05786
2010003O02Rik	0.000438523	3.05443
Mrps18c	0.000438523	3.0551
2310061C15Rik	0.000443277	3.05067
Pigt	0.00044373	3.05741
Ccdc85b	0.000445768	3.04668
Rras	0.000449163	3.04846
Mrpl23	0.000454823	3.04352
Mrpl23	0.000455276	3.03011
Gm5870	0.000456634	3.03287
1700011J10Rik	0.000462294	3.041
Ephb4	0.000465464	2.9985
S100a3	0.000466143	3.03481
N/A	0.000475425	3.04427
Magmas	0.000478142	3.02488
Cmtm7	0.000479274	3.02226
Tle1	0.000480632	3.02976
Gstt3	0.000483349	3.02509
D930015E06Rik	0.000484481	3.01002
Dcxr	0.000486745	3.02086
D930015E06Rik	0.000486971	3.01226
Rpl37	0.000499423	3.01381
Crlf1	0.000502139	3.00395
2210408F21Rik	0.000502366	3.00175
Hspb11	0.000504177	3.00701
1700016K19Rik	0.000505988	2.98263
1190002F15Rik	0.000511422	3.00403
Ext2	0.000527495	2.98235
2310043J07Rik	0.000532702	2.98256
6230427J02Rik	0.000532929	2.98128
2810026P18Rik	0.000539494	2.98517
Dad1	0.000539721	2.97983
Fxyd6	0.000546739	2.99018
Dnpep	0.000547644	2.98852
Mkrn1	0.000549003	2.96986
1110065P20Rik	0.000549455	2.97724
Sfpq	0.00055421	2.97726
EG665536	0.00055987	2.98363
Boc	0.000563039	2.96416
S100a4	0.000564171	2.95887
1110020A21Rik	0.000565982	2.94278
Agrn	0.000566888	2.97051
Cmc1	0.000567793	2.94553
Dhrs4	0.000578434	2.94659
Fxc1	0.000578434	2.96404
Ddt	0.000578887	2.94944
Cox6c	0.000579339	2.94856
4933404O12Rik	0.000580471	2.93305
Uqcrq	0.000587263	2.94517
Psen1	0.000587942	2.9614
Ralgds	0.000591791	2.94958
Gm15432	0.000592017	2.95933
Dpm2	0.000595187	2.94524
Nt5m	0.000599262	2.95284
A330021E22Rik	0.000603111	2.93174
Pdgfb	0.000605601	2.9419
2010109K11Rik	0.000609676	2.94009
Shmt2	0.000612619	2.9317
Slc35b2	0.000620769	2.95093
Xrcc6bp1	0.000623712	2.91801
Rnf135	0.000625976	2.94278
2810432D09Rik	0.000634806	2.91921
Tmub1	0.000635258	2.93114
1110008P14Rik	0.000640918	2.91334
Pddc1	0.000650653	2.90238
Lix1l	0.000654955	2.91809
Pafah1b3	0.000665369	2.91308
Smpd1	0.000680537	2.89616
Npc2	0.000680537	2.90221
Tysnd1	0.000681216	2.90969
D330050I16Rik	0.000683707	2.91219
1810020D17Rik	0.000683933	2.90943
Ccdc23	0.000684386	2.91373
2810432L12Rik	0.000695252	2.90214
Tspan17	0.000707704	2.88233
Tmem128	0.000707931	2.89811
1810027O10Rik	0.000709742	2.87999
Cdc42ep5	0.000718118	2.87841
Fxyd2	0.000718345	2.86759
2210021J22Rik	0.0007274	2.88904
Hist1h4k	0.000733739	2.87325
Wiz	0.000734192	2.87697
Terf2	0.000735551	2.87324
Cisd3	0.000737588	2.87207
Cby3	0.000742795	2.85812
Nudt14	0.00074438	2.87965
N/A	0.00074936	2.87084
Ndufa11	0.000750945	2.86972
Cln3	0.000759775	2.86234
Lbp	0.000762038	2.85583
Tmem179b	0.00076385	2.85013
Rnasek	0.00076385	2.86707
AI413582	0.00076634	2.85682
Mrps33	0.000769962	2.85076
Snw1	0.000774717	2.86251
Crabp2	0.000781961	2.85483
N/A	0.000788979	2.84754
Gstt3	0.000792828	2.84569
Eif4ebp2	0.000809581	2.84118
Bambi	0.000812977	2.83609
Sema6b	0.000817957	2.7701
1810063B07Rik	0.000835616	2.832
Slc38a10	0.000837201	2.84091
Rtn2	0.000841729	2.83974
Shb	0.000841955	2.82922
Bcat2	0.000850105	2.82123
N/A	0.000856444	2.80909
Robld3	0.000858482	2.81837
Hist2h2aa2	0.00086301	2.81569
Baz2b	0.000886328	2.77664
Serp2	0.000887234	2.81179
Coasy	0.000889724	2.79929
BC025920	0.000889724	2.80467
Nudt6	0.000901044	2.79745
Sardh	0.000903987	2.8075
Sec61b	0.000906024	2.81059
Rtn4r	0.000906703	2.79852
Alkbh2	0.00091259	2.80104
2410004N09Rik	0.000913495	2.78611
Akr7a5	0.000935229	2.79316
Wdr89	0.000935229	2.80898
Rpl37	0.000935455	2.79133
Ltc4s	0.000946096	2.78195
Tle1	0.000948133	2.78669
N/A	0.000954246	2.76516
9130011J15Rik	0.000962622	2.78031
Pde6d	0.000968056	2.7789
Cox19	0.000969414	2.78085
Pola2	0.000973489	2.78121
4632428N05Rik	0.000983903	2.80467
Hist1h2ae	0.000998393	2.77221
Psmg4	0.000999072	2.7639
Grcc10	0.00100066	2.76383
Slc46a1	0.00100632	2.76763
Blvrb	0.00101877	2.75804
Chst14	0.00102533	2.76964
Gtf3c2	0.00103145	2.74039
1110054M08Rik	0.00103665	2.74766
N/A	0.00103824	2.75851
Bmp7	0.00103869	2.7591
Iah1	0.00104186	2.7696
Mettl7b	0.00104639	2.74972
Ckmt1	0.00105024	2.75567
Cited4	0.00105046	2.75429
Ndufa2	0.0010516	2.74926
Pex11b	0.00106269	2.75303
Hist1h4k	0.00106269	2.75668
Gm11221	0.00107288	2.74239
Iqsec2	0.00107355	2.77187
Necab3	0.00109506	2.73939
Chchd2	0.00110457	2.73384
Ndufb2	0.00111589	2.73032
Tlr1	0.00112042	2.72423
Mtch1	0.00113174	2.73307
Vps28	0.00113717	2.72804
Exoc3l2	0.00113876	2.72016
Msrb2	0.00113944	2.72789
Wdr8	0.00116389	2.71732
Gm2297	0.00116411	2.71405
Tor2a	0.00116615	2.72103
Gnrh1	0.00116977	2.71361
1700086O06Rik	0.00117792	2.72252
Cml1	0.00117837	2.70868
N/A	0.00117951	2.71639
2410006H16Rik	0.00118653	2.71991
Krtcap2	0.00118675	2.6311
Acyp2	0.0011872	2.71511
Pop7	0.00119015	2.71654
1110038B12Rik	0.00120079	2.717
Churc1	0.00120101	2.70872
Mmgt2	0.00120599	2.70132
Rangrf	0.00120939	2.6991
Hist1h4m	0.00121301	2.70993
Acn9	0.00121845	2.71157
Cep164	0.00122614	2.6957
A430005L14Rik	0.00122637	2.69333
Zmynd15	0.00122977	2.69551
Atp2b4	0.00123226	2.70014
2900076A07Rik	0.00123565	2.69695
Stk19	0.00123701	2.7043
BC067068	0.00123724	2.70137
Tle1	0.00124267	2.70153
Hist3h2bb	0.00124675	2.64503
Unc50	0.00126508	2.699
Sccpdh	0.00126644	2.68949
Bet1l	0.00127074	2.68373
Gm9790	0.0012755	2.67706
5730408K05Rik	0.00127935	2.68002
Mrpl55	0.00128138	2.68311
Psmg4	0.00128591	2.67764
Tmcc1	0.00128818	2.68756
N/A	0.00129587	2.68915
Pigc	0.00130289	2.68017
Psmg4	0.00130425	2.67971
Hddc3	0.00130538	2.68403
Cdkn2a	0.00130855	2.68114
Zfyve21	0.00131896	2.68201
Atpif1	0.00132847	2.69054
Siva1	0.00133187	2.6734
Tspan4	0.00133504	2.64622
Extl1	0.00134568	2.67435
1500035H01Rik	0.00134975	2.67202
Dnpep	0.0013776	2.66235
Acot8	0.00137805	2.65537
Chchd5	0.00137964	2.66631
Fam3a	0.00140409	2.65399
2900053A13Rik	0.00140545	2.6586
Rps6ka2	0.00140907	2.65798
Polr2k	0.00140952	2.64933
Pxmp2	0.00141722	2.64739
N/A	0.0014471	2.65082
Krtdap	0.00145978	2.63817
Spcs1	0.00147291	2.64763
Dad1	0.00147586	2.63606
Hist1h3g	0.00148287	2.63613
Gpx1	0.00148695	2.63873	3.6
A930017K11Rik	0.00148944	2.49894
Pvrl2	0.00149216	2.62715
Hspb6	0.00149646	2.63134
Nr1h3	0.00149963	2.63461
Svil	0.0015071	2.6302
Gm2732	0.0015123	2.62572
Gpx2	0.00151774	2.62365
Pold4	0.0015234	2.63849
Gm5918	0.00152951	2.62414
Rab3d	0.00154106	2.63537
Ccs	0.00154355	2.6428
Snapc2	0.00155668	2.61856
Tor2a	0.00155736	2.61607
Zfp428	0.00156664	2.62577
Sgsm3	0.00156913	2.63674
Plac9	0.00157592	2.62828
Vpreb2	0.00157796	2.64619
Tssc4	0.0015843	2.62154
Mrpl24	0.0015843	2.55237
Enho	0.00158475	2.60813
Cox17	0.00158747	2.63046
Gm13671	0.00160241	2.61907
Josd2	0.00160309	2.59144
Mgst3	0.00160399	2.62302
Dad1	0.00160626	2.61414
B9d1	0.0016255	2.60564
Crb3	0.00162731	2.61475
Mdk	0.0016332	2.60222
D2Bwg1423e	0.0016341	2.61304
Trmt112	0.0016418	2.60634
2310035K24Rik	0.00165674	2.60105
Ly6c2	0.00166172	2.60407
D17Wsu92e	0.00166444	2.60256
Igfbp7	0.00168459	2.60557
Hist2h3c2	0.00168799	2.58418
Trappc1	0.00170293	2.59388
Nudt7	0.00170768	2.58383
Wdr54	0.00171379	2.59314
2010107E04Rik	0.00172511	2.59113
Stard3nl	0.00172715	2.59195
Dbn1	0.00173734	2.58592
Tsc22d4	0.00175862	2.58126
N/A	0.00176383	2.60739
1110008J03Rik	0.00176405	2.58793
N/A	0.00176813	2.5312
Pacs1	0.00177288	2.57165
N/A	0.00179597	2.52355
1110038B12Rik	0.00180096	2.58467
Ndufa11	0.00180231	2.58209
Eif1b	0.00180435	2.58767
2310044H10Rik	0.00180729	2.57845
1700086O06Rik	0.00181363	2.57694
Arhgap23	0.00181793	2.57603
Atp6v0e	0.00182133	2.58246
Cox6b1	0.00182156	2.57731
Tmem110	0.0018288	2.5705
Ly6g5b	0.0018288	2.57346
Psmg4	0.00183899	2.57351
Krt79	0.00184669	2.56888
Serpinh1	0.0018562	2.56388
Pccb	0.00186525	2.55557
Aldh2	0.00186548	2.56262
Krt16	0.00187861	2.56829
1110059G10Rik	0.00188721	2.55383
Ndufa7	0.00189672	2.55785
Nudt1	0.00190804	2.56743
Gm9790	0.00191687	2.56163
2310035K24Rik	0.00191845	2.55097
Snord123	0.00192389	2.55322
Tyro3	0.00194132	2.55014
Vps8	0.00194245	2.55628
Gzmg	0.00195083	2.55973
Hoxa4	0.00195173	2.55045
Sfrs12ip1	0.00196215	2.54763
Mrps16	0.00196441	2.54453	4.4
Polr3h	0.00197052	2.55241
N/A	0.00198298	2.54982
Rhpn1	0.00199135	2.54469
Sh3bp5l	0.00200086	2.53746
0610010K14Rik	0.00200177	2.54348
Fam109a	0.00202282	2.54205
Ccdc85b	0.00202576	2.53921
2900073G15Rik	0.00203595	2.5349
Dtx3	0.00203799	2.5332
Hps4	0.00203799	2.53933
Gng2	0.0020432	2.54991
Ndufa3	0.00204455	2.54024
1700040I03Rik	0.00205542	2.53001
Ndufb3	0.0020595	2.54387
Prmt2	0.00206538	2.527
Zfp787	0.00208463	2.53969
Pck2	0.00209798	2.53475
Slc45a3	0.00209844	2.53792
Cybasc3	0.00210455	2.52405
N/A	0.0021084	2.52755
Gm6172	0.00211134	2.51796
Fam83h	0.00213194	2.52474
5730437N04Rik	0.00213964	2.53455
Mobkl2a	0.00214553	2.52106
Rabl4	0.0021462	2.51918
Rit1	0.00215141	2.51894
BC056474	0.00216001	2.52949
Ppdpf	0.0021625	2.50741
Gm16515	0.00216296	2.51911
2210013O21Rik	0.00216296	2.51487
Fxyd3	0.00218446	2.51387
AI462493	0.00219148	2.49324
Gm3217	0.00220077	2.51778
Brsk1	0.00221322	2.50974
2200002D01Rik	0.00221435	2.51927
Dlk2	0.00221729	2.51337
Ypel2	0.00223133	2.489
1700110K17Rik	0.00223201	2.50438
Mrps6	0.00223631	2.49883
Slc48a1	0.00224355	2.50467
Spock1	0.00225691	2.50483
Pard6a	0.00226597	2.50491
Gm2372	0.00227298	2.5062
Mfsd9	0.00227457	2.50837
Smpd1	0.00228	2.4999
Depdc1b	0.00228046	2.49873
Rab7	0.00228951	2.49506
Rfc5	0.00228951	2.50928
Mrps33	0.00229268	2.49338
Dhrs1	0.00229789	2.49545
Gm4943	0.002304	2.49514
Gsn	0.00230966	2.48603
Egfl7	0.00232438	2.48083
Dexi	0.00232505	2.49332
Gm8304	0.00233139	2.50633
3110001D03Rik	0.00233343	2.49325
C1rb	0.00233434	2.50676
Ypel3	0.00233524	2.49382
Gm6265	0.00235381	2.48828
Gpn2	0.00236377	2.48841
N/A	0.0023692	2.48368
Zbtb8os	0.00237056	2.49372
Chchd2	0.00239297	2.48605
N/A	0.0024224	2.47995
Higd1a	0.00243531	2.47827
Higd1a	0.00244436	2.48696
Alg12	0.00247244	2.46309
Uxt	0.00247651	2.47243
Unc119	0.00248489	2.49584
Nrtn	0.00248511	2.45063
4930579G24Rik	0.00249621	2.47222
Gsto2	0.00249847	2.47981
Recql5	0.00252496	2.47506
Chchd6	0.00252632	2.47698
Gabarapl2	0.00253288	2.4646
Laptm4b	0.00254126	2.48728
Serp2	0.00254692	2.48037
1300002E11Rik	0.00255892	2.47979
Gm10320	0.00257296	2.47128
Chchd5	0.00258246	2.46139
6430531B16Rik	0.00259016	2.471
Metrn	0.00259129	2.46266
Tmem19	0.00259967	2.46801
1190002F15Rik	0.00260737	2.44779
Zfp622	0.00260737	2.46985
Churc1	0.00262208	2.45687
Slc35e4	0.00265446	2.45547
Fkbp11	0.00265785	2.45873
Sema3b	0.00266215	2.46085
Zfp580	0.00267166	2.42806
Lats2	0.00267664	2.45685
Pank2	0.00268389	2.44977
Acbd4	0.00269498	2.44825
Pigt	0.00269566	2.44282
Tmco6	0.00271354	2.4452
1110038F14Rik	0.00272124	2.45412
Gm3717	0.00274501	2.41474
Ddah1	0.00274796	2.47017
Gchfr	0.00276743	2.44554
Cd248	0.00276833	2.42809
Oaf	0.00277354	2.45051
Pxmp4	0.00278033	2.43768
Fam132a	0.00281225	2.4551
Zbtb8os	0.00281316	2.44081
Tnfrsf4	0.00281542	2.43986
Crhr1	0.0028247	2.42807
9330159M07Rik	0.00283059	2.42425
Med29	0.00283444	2.43061
Smarcad1	0.00284236	2.42842
Flad1	0.00285051	2.40685
Endog	0.00287791	2.4308
N/A	0.00288108	2.42244
Bloc1s3	0.0028813	2.4333
Mfsd5	0.00288357	2.42937
Myl4	0.00288583	2.42561
Rpusd3	0.00289104	2.41786
Rag1ap1	0.00289172	2.42647
Ankrd39	0.00289715	2.43909
Rras	0.002901	2.43371
N/A	0.00290666	2.43612
Krt79	0.00291254	2.43742
Slc26a10	0.00292092	2.43596
Zfyve21	0.00292318	2.41706
Ugt1a6a	0.00293971	2.43347
N/A	0.00294628	2.42957
Snupn	0.00296756	2.41721
Hspb2	0.0029696	2.42225
Zdhhc12	0.00297797	2.4222
Ebpl	0.0029782	2.42221
Tmem107	0.00298386	2.42096
Cisd1	0.0029911	2.42455
Ift52	0.00299133	2.42989
Odz4	0.00299178	2.4306
1810058I24Rik	0.00299427	2.41348
Sardh	0.0029988	2.41483
Sdf2	0.00299948	2.4244
Tubb4	0.00301397	2.40358
Alg14	0.00301714	2.40941
Xpnpep1	0.00305087	2.3977
Scml4	0.00306649	2.39328
Crip1	0.00307736	2.40172
Arc	0.00310294	2.41079
Tnnc1	0.00312309	2.39631
Tmem208	0.00312716	2.38606
Abcb9	0.0031283	2.40769
Ndufc2	0.00313237	2.40178
Gm10316	0.00313486	2.40686
Phlda2	0.0031369	2.41575
Efs	0.00313848	2.40421
Gm4386	0.00313894	2.38656
Il2rb	0.00314233	2.41483
Timm10	0.00314913	2.39646	5.2
Mrps34	0.00315162	2.40105
Ift20	0.00316452	2.40575
Sssca1	0.00317403	2.39149
Abhd10	0.00317946	2.40906
Afg3l1	0.00317991	2.40376
2010204K13Rik	0.00320074	2.40392
Ptges2	0.00321591	2.39536
2610002J02Rik	0.00322451	2.39915
Serp2	0.00323629	2.40225
Ubl7	0.00324172	2.39938
Hist1h4j	0.00324579	2.40002
Higd1a	0.00325327	2.40199
D8Ertd82e	0.003263	2.40776
Zmym3	0.00326413	2.38604
Prss36	0.00327568	2.38966
Fcf1	0.00328813	2.39194	2.3
Plxdc1	0.00328949	2.38298
N/A	0.00329832	2.3887
Med31	0.00330873	2.38714
Sphk2	0.00332481	2.37944
Hist2h3b	0.00333794	2.38939
2810428I15Rik	0.00334111	2.38442
Gltpd1	0.00334246	2.38572
Gm3258	0.00335605	2.37137
Gm1833	0.0033565	2.3853
Polr2h	0.00335695	2.38685
Adora2a	0.00336216	2.39118
Pfdn5	0.00336261	2.37167
1700019E19Rik	0.0033651	2.38583
2310016E02Rik	0.00337235	2.38753
Myo18a	0.00338231	2.38358
Zc3h8	0.00339612	2.37036
Grm3	0.00339748	2.38808
Fabp4	0.00340133	2.39338
Elmod3	0.00340744	2.37124
Col8a2	0.00340925	2.39156
P2ry2	0.00341378	2.39006
Pars2	0.00342148	2.37117
1110008P14Rik	0.00344072	2.38009
Chrd	0.00344366	2.36567
Tomm7	0.00345136	2.3791
Pgpep1	0.00346245	2.3792
Asl	0.00346404	2.38557
2610002I17Rik	0.00347626	2.36991
Kazald1	0.00347694	2.37505
Serp2	0.00348758	2.35992
Hist2h3b	0.00348894	2.37334
Lats2	0.00350434	2.37098
Gm13807	0.00351135	2.33498
1110038F14Rik	0.00351226	2.35855
Mrps12	0.00351905	2.35898
Fam154b	0.00352403	2.38422
Gsn	0.0035358	2.357
1700007K13Rik	0.00353807	2.34262
Agtrap	0.00354011	2.35886
Cybasc3	0.00354192	2.35641
Slc5a6	0.00354667	2.37216
Sepx1	0.00356478	2.36172
Ctdsp1	0.00357406	2.36426
Mdp1	0.00358878	2.34985
Slc38a6	0.00359648	2.36461
Tmem107	0.00360848	2.3589
Fbxo6	0.00360916	2.3678
Gm16399	0.00361889	2.36306
Txnrd2	0.00362093	2.36902
1700030J22Rik	0.003625	2.37359
1110031I02Rik	0.00363474	2.35964
N/A	0.00363927	2.3662
Dnpep	0.00364153	2.36237
Grk6	0.00364583	2.35409
Alkbh4	0.00364583	2.34726
Tiam1	0.00365013	2.36335
Wnt9a	0.00365692	2.34116
Csf1	0.00365919	2.36295
C630004H02Rik	0.00366213	2.34384
1810030N24Rik	0.00367481	2.36928
3110009E18Rik	0.00368522	2.3482
Fah	0.00369156	2.35523
Mad2l2	0.0036979	2.00563
S100a16	0.00370741	2.36161
Vamp8	0.00370854	2.35734
Sipa1l1	0.00371126	2.35512
N/A	0.0037133	2.3339
Gm13202	0.00372462	2.34467
Ppp1r1b	0.00374227	2.33317
N/A	0.00376333	2.35287
Gata5	0.00376423	2.36674
2210015D19Rik	0.00376967	2.35071
Gm11515	0.0037708	2.35664
Pex11b	0.00378755	2.36265
2310004N24Rik	0.00379502	2.32881
Sult2b1	0.00379661	2.35588
Dock6	0.0038068	2.35211
Tmem141	0.00380997	2.34403
A230072C01Rik	0.00381314	2.33252
Tspan15	0.00382898	2.34758
Lipa	0.00383713	2.3373
Manba	0.00384008	2.34497
Sik3	0.00385004	2.33427
Trnp1	0.00385366	2.32116
Atp6v0b	0.00387132	2.33991
Tnfrsf18	0.00387132	2.34263
Brd1	0.00387539	2.35187
Mapkapk3	0.00388694	2.33588
P2ry4	0.00392995	2.33122
Elovl7	0.00394286	2.33786
Rg9mtd3	0.00394671	2.33617
Pstk	0.0039544	2.32754
Top3a	0.00395667	2.3524
1110005A03Rik	0.00395757	2.34905
Panx1	0.00395916	2.32629
N/A	0.00396006	2.34779
Mrpl14	0.00398497	2.31522	5.6
H2-Ke2	0.0039947	2.33353
Gm6293	0.00400308	2.31568
Chchd7	0.00401236	2.34043
Aprt	0.00401395	2.33616
Pard6a	0.00402572	2.33078
Prr14	0.00403296	2.33551
6720456B07Rik	0.00403455	2.33351
BC056474	0.00404428	2.3365
Fkbp7	0.00405266	2.3408
C1rl	0.00407168	2.32209
Abcb5	0.00407235	2.25104
Phf15	0.00407824	2.32914
1300002E11Rik	0.00408435	2.32846
Cln8	0.00408684	2.34066
Tbc1d14	0.00409092	2.32606
Supt3h	0.00409884	2.31372
Arrb1	0.00411175	2.3266
Gstt1	0.00413484	2.31269
Myg1	0.00415929	2.32383
Pkn3	0.0041602	2.31576
Dand5	0.00416178	2.33896
Map3k10	0.00416563	2.32702
Sema4d	0.00416744	2.32317
Pigx	0.00420457	2.31493
Grhpr	0.00421793	2.31075
Ly96	0.00423762	2.32401
Rfesd	0.00425505	2.31818
Gm5301	0.00425845	2.33725
Gramd3	0.00426343	2.30542
9430038I01Rik	0.00427181	2.31382
Tnfrsf23	0.00427656	2.33619
Mbp	0.00428245	2.31759
N/A	0.00428924	2.32409
Susd2	0.00429377	2.33965
Wdr53	0.00431528	2.31459
2310003F16Rik	0.00434312	2.3076
Srcap	0.00434697	2.32332
Gm3908	0.00435806	2.31429
Gm3864	0.00437278	2.2996
Gatsl2	0.00439383	2.29635
Ntn4	0.00440674	2.32417
Pmf1	0.00440696	2.30439
Txndc11	0.00441715	2.31413
Igsf9	0.00442304	2.30558
Atp6v0d1	0.00443006	2.30331
4833422F24Rik	0.0044656	2.23276
Mrgpre	0.00447035	2.28815
Ephb1	0.00447737	2.30633
Nr4a3	0.00447873	2.29345
Anapc13	0.00448462	2.30008
Cldn4	0.00448688	2.2837
2900053O20Rik	0.00448733	2.30208
2310006M14Rik	0.00448801	2.28658
Sorbs1	0.00449028	2.20565
Pvrl2	0.00449096	2.28076
Rab11a	0.00450069	2.29876
Nagk	0.00450975	2.27525
Nfil3	0.00452288	2.29574
Glrx2	0.00452537	2.29225
Nudt22	0.0045265	2.30052
Bre	0.0045342	2.27453
1110034G24Rik	0.00453963	2.29714
Sh3bgrl3	0.00454823	2.31521
Ifi27l1	0.00456838	2.29429
4930402H24Rik	0.00457744	2.28749
2310033E01Rik	0.00458989	2.3088
Rilpl2	0.00460166	2.29301
Sptlc1	0.00460506	2.29246
Xaf1	0.00460868	2.29194
Fcgrt	0.00460913	2.2833
Gjb5	0.00461774	2.22113
Gpx2	0.00462181	2.27792	3.3
Mdp1	0.00462521	2.29175
Hscb	0.00463902	2.29225
AA881470	0.00465079	2.28826
Chst5	0.00465215	2.30942
N/A	0.00468656	2.29242
Galnt1	0.00469199	2.28038
Sec61g	0.00469833	2.26406
Map2k5	0.00470082	2.28573
Cst6	0.00471192	2.28801
Commd2	0.00474021	2.26896
Capn10	0.00474791	2.28054
Zfp41	0.00474882	2.28062
Use1	0.00475855	2.2826
Trpt1	0.00477191	2.28818
Ilvbl	0.00478164	2.27314
C1qtnf6	0.00479477	2.29853
Rps27l	0.00480474	2.27251
Bola1	0.00481877	2.26529
Npr2	0.00482579	2.26795
1810058I24Rik	0.00482987	2.27915
Phpt1	0.00483213	2.26822
Fbxo34	0.00484752	2.28084
0610007P22Rik	0.00485318	2.24673
Slc25a46	0.00485545	2.28879
Ppap2b	0.00485567	2.27603
Nrn1l	0.00485816	2.24372
N/A	0.00486247	2.27953
Gpsm3	0.00488126	2.23225
Plac1	0.00489258	2.2965
4930486L24Rik	0.00492359	2.28507
Gm16373	0.00494148	2.26371
Txndc15	0.00494691	2.26885
Rnaseh2c	0.00495167	2.27458
Metrn	0.0049537	2.27138
Sema4d	0.00496321	2.26286
Fxyd6	0.00497	2.24291
BC022687	0.00497725	2.25361
Bud13	0.00498698	2.25569
N6amt2	0.0050103	2.2485
Smad6	0.00501075	2.25755
Robld3	0.00501483	2.26792
Ltbp4	0.00501823	2.25857
Sh2b3	0.00502615	2.2737
Gm2515	0.00504539	2.28834
Aasdhppt	0.00504539	2.28879
Rnf157	0.00505626	2.27147
Vps53	0.00505988	2.26252
Trappc6a	0.00506509	2.25665
Ppdpf	0.00506848	2.25488
Wdr51a	0.00507233	2.24919
Dcaf11	0.00509678	2.27025
Psmb4	0.00509678	2.26603
Hoxa7	0.00510176	2.22804
Fam72a	0.00510539	2.23702
Fam105b	0.00516855	2.25559
Actr3b	0.00517262	2.26021
Mrpl36	0.00518077	2.24464
Gpr19	0.00518077	2.26177
BC019943	0.00518825	2.25611
Mus81	0.00519051	2.26954
Spire2	0.00519096	2.25456
Ggt5	0.00520251	2.25752
Gm16429	0.00520319	2.26412
Actn1	0.00521587	2.25663
2310043J07Rik	0.00521632	2.25651
Ly6d	0.00523737	2.25195
Sprr1b	0.00524598	2.20354
Cisd3	0.00524892	2.24543
Gm6720	0.00530597	2.259
Prmt2	0.00531638	2.24721
Krt16	0.00532114	2.22022
Spr	0.00534446	2.2385
Pnpla7	0.00534604	2.25008
Slc10a3	0.00534785	2.25294
Tmcc2	0.00535781	2.24581
Nes	0.00536325	2.26709
Ppcdc	0.00536483	2.24149
1600020E01Rik	0.00537049	2.23215
Stx8	0.00537751	2.25459
Apln	0.00538702	2.18546
Gsc2	0.00538702	2.10176
2610029G23Rik	0.00539268	2.24247
AI467606	0.00540468	2.24943
2013-03-05	0.00540988	2.25121
Hmmr	0.00541147	2.24023
Rpusd3	0.00541441	2.2502
Gstm5	0.00543343	2.23223	Y
Slc5a6	0.00544996	2.24054
Mpdu1	0.00545358	2.24056
Supt4h1	0.00547622	2.23505
2700008G24Rik	0.00548935	2.25061
Fam71e1	0.00550338	2.19588
Snrpc	0.00552082	2.24275
Exosc5	0.00552512	2.23385
Morn2	0.00552512	2.23368
Psmb3	0.00553531	2.20927
Rbm38	0.00555591	2.23231
Hist2h3c2	0.00555772	2.20984
Pcif1	0.00556542	2.23787
Tmem104	0.00557311	2.23631
Pold4	0.00557447	2.24935
Morn3	0.00558851	2.09428
N/A	0.00558873	2.23044
Gm6195	0.00562835	2.22964
Giyd2	0.00562949	2.25957
Snrnp25	0.00563764	2.23547
Cldn2	0.00563764	2.24349
Mon1a	0.00566412	2.22287
R74862	0.00566593	2.2366
Il17re	0.00567884	2.23411
Snrpe	0.00568744	2.22763
Ankrd50	0.00569356	2.22697
Ifi27l1	0.00571597	2.22508
1810019J16Rik	0.00572457	2.21093
Mrp63	0.00573	2.22829
Ccdc92	0.00573634	2.22038
Dnlz	0.00573929	2.2256
Nucb1	0.00574268	2.22362
Ppil3	0.00574359	2.21825
2210011C24Rik	0.0057463	2.24183
Apaf1	0.00574721	2.19694
Crispld2	0.00575219	2.24509
Tmem39b	0.00576419	2.19453
N/A	0.00577574	2.21645
Atp5g1	0.00577709	2.2385
Bzrap1	0.00578207	2.23325
Fibp	0.0057909	2.22509
Pdlim2	0.00579113	2.21538
Hira	0.00579317	2.20336
5033414D02Rik	0.00580856	2.21149
Fbxo4	0.00580947	2.22397
Itpka	0.00581241	2.23008
1700084E18Rik	0.00582713	2.20873
Gm16516	0.00583256	2.22573
Ntf3	0.00583867	2.23777
Wdsub1	0.00584162	2.23231
Gm1987	0.00586335	2.24125
Ncbp2	0.00586403	2.23204
Lrrc14	0.00589663	2.21082
Prdx2	0.00589867	2.21993
Fam46b	0.00590659	2.22327
Adrbk2	0.00590908	2.17203
Lage3	0.00595662	2.20674
Nat6	0.00595798	2.21467
Rabl2a	0.00599285	2.22878
Gm4280	0.00599353	2.22886
Tuft1	0.00599488	2.2305
5033414D02Rik	0.00599511	2.20586
Synj2	0.00600507	2.21965
Gstm1	0.0060053	2.20629
Sik3	0.00601843	2.22137
Sprr2i	0.00602748	2.19251
Fam3a	0.00605239	2.21862
Lrrc20	0.00605533	2.20713
Osgep	0.00607639	2.20214
BC048355	0.00607865	2.21054
Bin1	0.00608318	2.21365
Abhd14a	0.00609382	2.22182
Fbxo36	0.0060954	2.18178
Scrib	0.00611216	2.2046
Timm17b	0.00611895	2.21734
U2af1l4	0.00612098	2.20134
Hoxb13	0.00612664	2.20325
Hsd17b11	0.00615992	2.20125
Hist1h3e	0.00617894	2.20589
Hist1h4a	0.00619252	2.20796
N/A	0.00619909	2.21577
Fam115c	0.00622286	2.20074
Samd10	0.00624437	2.18844
Snhg12	0.0062575	2.19566
Idua	0.00626791	2.21219
Chmp6	0.00627561	2.19816
Gpr108	0.00628829	2.20601
Ctsf	0.0062901	2.20406
Sh2d5	0.00629802	2.19992
N/A	0.00633062	2.18613
3110079O15Rik	0.00633243	2.18802
Zmat5	0.00634919	2.18798
Scamp5	0.00635032	2.20035
Pex11b	0.00635734	2.18935
Dbp	0.00639243	2.19943
Gm6340	0.00640579	2.18898
Srrd	0.00640737	2.17389
N/A	0.00642095	2.18958
Fam165b	0.00642141	2.19348
Gm7936	0.00643069	2.15696
B230312A22Rik	0.00644314	2.19288
Pnldc1	0.00646374	2.19122
Agfg2	0.00648819	2.19102
Galt	0.00648865	2.19467
Nxt1	0.00649295	2.18183
1110058L19Rik	0.00651672	2.17771
Ndufb2	0.00652079	2.18166
Ggct	0.00652215	2.1766
Wnt11	0.00653845	2.1918
Tmem130	0.00654955	2.1909
Rgmb	0.00659528	2.15427
Rusc1	0.00659618	2.18838
Anapc7	0.0065989	2.17087
Sdhb	0.00661927	2.17898
Med21	0.00661927	2.18777
Cd68	0.00662629	2.17978
Il15ra	0.00662856	2.17783
Uqcr	0.00664214	2.17641	1.8
Zfp623	0.00669874	2.19063
Tprkb	0.00673926	2.19026
Fbn1	0.00675172	2.17774
Urod	0.00676122	2.18684
4930568G15Rik	0.00676145	2.15289
Zfp316	0.00677662	2.18866
Gm6686	0.00677775	2.1756
Zmym3	0.00677798	2.1868
Ubr5	0.00677911	2.17711
Tmem216	0.00680356	2.18132
Uap1l1	0.0068305	2.17358
Sprr2b	0.00684159	2.19863
Agpat5	0.00685087	2.14926
BC019943	0.0068871	2.16869
Ebp	0.00688981	2.16708
Dpm1	0.00689547	2.16006
N/A	0.00692332	2.16677
Cdipt	0.00693871	2.14679
A930005H10Rik	0.00695411	2.16237
Lyrm1	0.00695502	2.18343
Tmed3	0.00696747	2.167
Tusc2	0.00698603	2.16553
Aatf	0.00698626	2.16797
Tmem38a	0.00698807	2.15937
Wdr51a	0.00698897	2.16608
Tgm2	0.00699192	2.17303
Fes	0.0069935	2.15267
Dhrs4	0.00700799	2.17218
Ormdl2	0.00701161	2.16022
Mrpl52	0.00703267	2.16924
Aven	0.00704535	2.15784
1110014N23Rik	0.00706278	2.17409
2900073G15Rik	0.00706685	2.15818
Smug1	0.00708021	2.1696
Mmp17	0.00713794	2.18319
Trex1	0.00714654	2.14751
Tmem41a	0.00716103	2.15429
AA684185	0.00716216	2.17546
G6pc3	0.00716239	2.16047
Rps27	0.00717235	2.15319	2.4
Tctex1d2	0.00717688	2.18251
Tmem176a	0.0071796	2.1718
Nppb	0.00724276	2.15707
Vamp7	0.00725634	2.15998
Pttg1	0.00726336	2.16753
5033430I15Rik	0.00727015	2.17028
Sprr2a3	0.00727083	2.16285
Brf2	0.00727672	2.16531
Ass1	0.00730276	2.16353
Gm16380	0.00733196	2.16593
Gyk	0.0073469	2.16994
Ndfip2	0.00735596	2.16854
Sdf2	0.00737113	2.16102
Cdk3	0.00741346	2.16099
Pip5k1a	0.00743112	2.16548
Gm5449	0.00744199	2.15728
Gabrr2	0.00745014	2.10787
Zdhhc24	0.0074601	2.14825
Sil1	0.0075133	2.16687
1700007E06Rik	0.00756809	2.13848
Bloc1s1	0.00760906	2.13914
Nosip	0.00761654	2.13736
Cebpa	0.00761721	2.15386
Upp1	0.00763306	2.13629
BC056474	0.00763668	2.15114
BC028528	0.00764981	2.10716
Gm6960	0.0076514	2.13902
Spint1	0.00769849	2.1307
N/A	0.00770551	2.134
Thsd7a	0.00774309	2.10069
Sncg	0.00775509	2.16965
Fam100a	0.00776188	2.14547
Pemt	0.00776211	2.14668
Mknk1	0.00777116	2.09758
Zfp688	0.00778475	2.14565
Mospd3	0.00778792	2.11349
Ccdc74a	0.00781554	2.16818
Gstp1	0.00785742	2.12437
Igfbp4	0.00786942	2.14348
Gm9481	0.0078916	2.14178
2610002I17Rik	0.00789794	2.1374
Cib1	0.00790496	2.13668
Gm6145	0.00791538	2.09413
1110007C09Rik	0.00792307	2.12529
H2-M3	0.00792601	2.12467
N/A	0.00794662	2.1322
Mrps14	0.00795318	2.1233
Gm10177	0.00797039	2.13577
Tmem176b	0.0079885	2.13608
Myo18a	0.00799099	2.1399
Nr1i3	0.00799733	1.9671
Oprm1	0.00801906	2.1569
Ctsz	0.00801906	2.13794
Siah2	0.00803242	2.14689
Prkch	0.00803785	2.12874
Atpgd1	0.00806728	2.11716
Snrpd1	0.00807249	2.1369
Trappc4	0.00808449	2.1342
Gm4853	0.00808834	2.14501
Cytsa	0.00809875	2.13625
Fam125b	0.00809875	2.11384
Gm8008	0.00810849	2.15466
Gm12824	0.00811483	2.13203
Hint3	0.00812683	2.12234
Cyp4f16	0.00813384	2.12732
Ctla2b	0.00814064	2.14414
Pex16	0.00814064	2.13176
3200002M19Rik	0.00815739	2.13039
Gpr137b-ps	0.00815807	2.12289
N/A	0.0081798	2.1025
Ext2	0.00818863	2.13002
Zfp324	0.00824862	2.12311
Pkmyt1	0.00826311	2.12701
Tmem192	0.0082647	2.11373
Cited1	0.00829141	2.14352
Vwf	0.00830273	1.9798
Comtd1	0.00831202	2.10006
Dnajc24	0.00832243	2.14466
Bmyc	0.00832243	2.12666
Ndufb5	0.00833058	2.10477
2410131K14Rik	0.00833284	2.09503
0610011L14Rik	0.0083419	2.10965
Ssu72	0.00834213	2.11383
Grk6	0.00834348	2.1109
Mrps18c	0.00834416	2.12729
Nudt16	0.00834711	2.10078
Rdbp	0.00834982	2.11007
N/A	0.00835367	2.12042
Hoxc6	0.00835956	2.11482
Gabarapl2	0.00835978	2.13789
N/A	0.00837903	2.12225
Zmym3	0.0083865	2.10556
Lsmd1	0.00838718	2.11292
Cyb561	0.00840189	2.13695
Ctnnbip1	0.00842521	2.11894
N/A	0.00844061	2.07376
Kcnn4	0.00844808	2.10666
Artn	0.00845985	2.11089
Kdelr3	0.00847592	2.11668
Rhog	0.00849403	2.10703
Kcnmb3	0.0085212	2.11205
Rragc	0.00852233	2.1083
Rpl10l	0.00855358	2.13944
AU022252	0.00856354	2.12923
Snrpd2	0.0085701	2.10856
Fuca2	0.00858165	2.11156
Fbxw10	0.00858459	2.11471
Stra13	0.00860338	2.10914
U2af1l4	0.00861266	2.10685
H13	0.00861266	2.1017
Adrb3	0.00862263	2.12682
Cyp4f16	0.00863983	2.11166
Ankrd11	0.00865183	2.10249
Hdhd3	0.00870934	2.11508
Mpped2	0.00872292	2.1191
Pomt2	0.0087614	2.11093
Gm14277	0.00877001	2.10054
Tmem149	0.00878382	2.10602
Med31	0.00881438	2.09795
Gm13375	0.00886894	2.10592
4930447F24Rik	0.00889815	2.09465
Zfp511	0.00891603	2.09319
Gpatch4	0.00891626	2.11896
Rps2	0.00893029	2.10332
Gm13149	0.00894954	2.11743
Arvcf	0.00895565	2.11212
Mcee	0.00895746	2.11664
Lrrc14	0.00896335	2.09156
Hist1h3f	0.00896538	2.09309
Arhgap8	0.00900138	2.09329
Cryl1	0.00900659	2.0889
Arhgef5	0.00900659	2.10347
Gm10443	0.00901813	2.09698
Gpr172b	0.00902832	2.10291
Slc38a9	0.00904145	2.12194
Sfrs16	0.00904575	2.09685
1700120B22Rik	0.00904734	2.09176
BC024814	0.00907632	2.07384
Cdc2l5	0.00911277	2.09912
Cd320	0.0091311	2.09701
3300005D01Rik	0.00913224	2.11298
Adat2	0.00915171	2.10233
N/A	0.00916325	2.09312
Gm12789	0.00918657	2.11545
Fkbp10	0.00919653	2.10101
Nudt16	0.00919834	2.0504
Tes	0.00921125	2.09981
Gprc5c	0.00922144	2.06954
Opn3	0.00922257	2.08134
Col18a1	0.0092314	2.09002
Rpa3	0.00923479	2.09147
Slc37a1	0.00924453	2.09343
Ppcs	0.00925064	2.08086
Evi5l	0.00925177	2.08671
B3gnt3	0.00925834	2.08733
Gps2	0.00928392	2.08193
Gm2573	0.00928415	2.10397
Zmat2	0.00929524	2.07241
Polr2l	0.00930905	2.08853
1700008B15Rik	0.00931312	2.06672
Pmf1	0.00931358	2.07944
Dhrs13	0.00933939	2.0659
Sf3b5	0.00934459	2.0854
A230051G13Rik	0.00934754	2.10027
Gm13540	0.00935025	2.07851
Rbp7	0.00935682	2.08862
Neil1	0.00936678	2.08969
Ppa2	0.00939146	2.10039
2610528J11Rik	0.00939712	2.07423
1700037H04Rik	0.00944126	2.07335
Tsen2	0.00945281	2.07543
Srd5a1	0.00947613	2.08384
E230029C05Rik	0.00949197	2.09851
Vwa1	0.00951461	2.08329
Mlh1	0.00954948	2.06326
Mrps12	0.00956216	2.09034
4930461G14Rik	0.00956442	1.97253
Neil2	0.0096183	2.01121
B230118H07Rik	0.00962079	2.09738
Ftsj1	0.00962102	2.05945
Gm4888	0.00967151	2.09369
Rragc	0.00968871	2.08226
BC029722	0.00969844	2.0701
Prkcz	0.00971656	2.07547
Nudt16l1	0.00971837	2.08497
Hey1	0.00971882	2.08145
Rabl5	0.00972991	2.08589
Gfra2	0.00974576	2.06816
Kti12	0.00974689	2.07727
Mad2l1bp	0.0097487	2.06997
Adcy5	0.00975482	2.10612
1700095J03Rik	0.00975844	1.89627
Dlk2	0.00976681	2.08014
Cog4	0.00977157	2.07296
Syngr4	0.00978606	2.08247
2310003F16Rik	0.00978674	2.08229
Gstk1	0.00980734	2.07866
Krtap2-4	0.00982636	2.07708
Sumo3	0.00984311	2.08161
Vrk3	0.00985239	2.06766
Gm5745	0.0098533	2.09932
Ang4	0.00985941	2.0878
Aim1l	0.00986416	2.05914
Tsfm	0.00986439	2.07035
Entpd4	0.00986846	2.09347
Hax1	0.00987639	2.08677
Zfp689	0.00988024	2.09024
Snrpe	0.00992325	2.06443
Nlk	0.0099262	2.0666
Chrac1	0.00992755	2.06795
Nes	0.00993797	2.0753
Nkain1	0.0099391	2.08196
Gm8738	0.00994884	2.0855
Gm2102	0.00995766	2.08997
Isg15	0.00996468	2.07338
Porcn	0.00999049	2.06918
Adck1	0.00999457	2.05856	p<0.01
Gm5548	0.0100079	2.10363
Lsm10	0.0100484	2.06739
Snx15	0.0100693	2.05785
Pmm1	0.0100752	2.07448
Gm10144	0.0100813	2.0651
Mrp63	0.0100822	2.06526
Cntfr	0.0100978	2.08697
Tle1	0.0101005	2.0564
4930478M13Rik	0.0101021	2.05843
Snord123	0.0101152	2.0771
Hagh	0.0101275	2.05406
St3gal1	0.0101284	2.05607
Fam58b	0.0101313	2.07711
Gm626	0.0101419	2.0713
4933433P14Rik	0.0101458	2.04362
Gm22	0.0101501	2.04976
Gm4129	0.0101503	2.05273
Gm3932	0.0101573	2.05219
Dusp19	0.0101773	2.06437
Gm10020	0.0101859	2.06648
Adhfe1	0.010194	2.08363
N/A	0.0102022	2.07692
Thap7	0.0102178	2.05424
Comt1	0.0102244	2.05553
Csrp2	0.0102282	2.0647
Myd88	0.0102549	2.0662
Mkln1	0.0102925	2.06272
LOC630442	0.0103434	2.0442
3110079O15Rik	0.0103518	2.0421
1700113I22Rik	0.0103554	2.04747
Bre	0.0103645	2.08328
Gm7180	0.0103674	2.07978
N/A	0.0103742	1.97568
Gspt2	0.0103765	2.07496
Tspo	0.0104077	2.03918
Msto1	0.0104483	2.06992
Gps2	0.0104836	2.06607
Dusp19	0.0104852	2.05725
Nudt6	0.0105055	2.02407
Zmat5	0.0105338	2.06493
Copz1	0.0105716	2.05301
Mtpap	0.0106088	2.06895
Xylb	0.0106122	2.0655
2310035C23Rik	0.0106124	2.04201
Txnrd2	0.0106183	2.06326
Emp3	0.0106389	2.06356
Acaa1a	0.0107118	2.05127
1810008I18Rik	0.0107269	2.05603
Ctsh	0.0107308	2.04812
Snx12	0.0107351	2.05609
Gm13770	0.0107401	2.05776
Csnk2b	0.0107435	2.06091
Dpysl5	0.01076	2.06482
Gtdc1	0.0107962	2.07544
Cradd	0.0107992	2.00554
Dysf	0.0108309	2.0579
Dnajc30	0.0108397	2.04301
N/A	0.010846	2.01821
N/A	0.0108478	2.05189
1700040I03Rik	0.0108782	2.03472
Lrrfip2	0.0108782	2.05715
Kcnk7	0.0108918	2.0598
Vmn2r8	0.0109106	2.07068
Wdtc1	0.0109198	2.05573
1110021J02Rik	0.0109291	2.04589
Eny2	0.0109633	2.05546
N/A	0.0109882	2.05092
Vrk3	0.0109932	2.03908
Renbp	0.0110224	2.05745
2013-03-02	0.0110274	2.02897
Slurp1	0.0110355	2.06859
Kcna6	0.0110441	2.02351
Nol9	0.01105	2.02169
Snrpe	0.0110545	2.05055
Rbpms	0.0110797	2.00967
Cdca3	0.0110869	2.0479
Ostn	0.0111295	1.99208
2310047K21Rik	0.0111304	2.04652
Crem	0.011163	2.05742
Rhbdd3	0.0111849	2.04201
Gm2581	0.0111888	2.05773
Sft2d2	0.0111913	2.0351
B430212C06Rik	0.0111969	1.97567
0610006L08Rik	0.0112096	1.87835
Gpsm3	0.0112422	2.01842
Crem	0.0112483	2.03452
Tmem229b	0.0112642	2.03585
Cyhr1	0.0112816	2.06891
Mtor	0.0113221	2.02937
H6pd	0.0113239	2.02132
Ppil3	0.0113513	2.04183
Zfand2b	0.0113688	2.05222
Dcaf11	0.0113842	2.03216
Gria1	0.0113973	2.04999
Adarb1	0.0113987	2.03253
Setd4	0.0114159	2.03004
Limd1	0.011438	2.04457
Ang2	0.0114919	2.02515
Wdtc1	0.0114978	2.02897
Adrb3	0.0115193	2.04458
Exosc7	0.0115302	2.02674
Med29	0.0115325	2.03532
Pex6	0.0115458	2.03151
Pqlc1	0.0116386	2.01744
Smagp	0.0116409	2.05424
9530008L14Rik	0.0116647	2.01621
Ndufs7	0.0116789	2.02983
Kcnn1	0.0116923	2.04332
Tnrc6c	0.011705	2.03245
Lysmd1	0.0117201	2.03848
Higd2a	0.0117224	2.01769
Nenf	0.0117595	2.02513
Pdcd2l	0.011789	2.0232
Siva1	0.0118093	2.01981
4932441J04Rik	0.0118105	1.97568
Kif13a	0.011856	2.03218
H6pd	0.0118589	2.02173
Il23a	0.0118775	2.00771
Yif1a	0.0118777	2.02874
Lrrn2	0.0118881	2.04644
1810032O08Rik	0.0118886	2.01594
Rpl36al	0.0119787	2.00869
A930005I04Rik	0.0119843	1.95865
Oscar	0.0119843	1.92024
Mall	0.012002	2.00854
Ppp1r15a	0.0120122	2.02691
Dcps	0.0120126	2.02175
Dnajc24	0.0120328	1.99731
Psmb3	0.0120353	2.0079
Obsl1	0.0120464	2.01401
H2afx	0.0120468	2.01557
Slc22a12	0.0120568	2.05011
Fzd9	0.0120991	2.02314
1810019D21Rik	0.0121285	2.03597
2410091C18Rik	0.0121326	1.99785
Pgls	0.012134	1.9942
Fam53a	0.0121419	1.99955
Slco3a1	0.0121505	2.00782
Tspyl4	0.0121507	2.01806
Fuca2	0.0121609	2.02714
2010110K18Rik	0.0121874	2.01899
Cks1b	0.0121892	2.02821
Nxph4	0.0121962	2.00472
Irak1bp1	0.0123088	2.02917
Gm7123	0.0123174	2.01924
Pla2g15	0.0123368	2.01025
Rbm16	0.0123529	2.01954
4933437F05Rik	0.0123608	2.01632
Trp53rk	0.0123774	2.03301
Gm11458	0.0123857	2.01552
Hist1h3i	0.0123982	2.0216
N/A	0.0124009	1.99491
Glrx5	0.0124113	2.00202
F3	0.0124339	2.016
Athl1	0.0124862	2.01857
Pstpip1	0.012489	1.99671
Mrps11	0.0124955	1.98792
Nr2c2ap	0.0124982	2.01213
Rpl36al	0.0125164	1.99312
Acox2	0.0125186	1.9819
Adck2	0.0125188	2.0225
Slc22a15	0.012522	2.02479
H2-D1	0.0125331	2.00178
Acot10	0.0125732	2.01822
Dctn3	0.0125845	2.02376
Sap130	0.0125922	2.00345
Jazf1	0.0126142	2.01281
Nkx2-6	0.0126309	2.01851
Ramp3	0.0126615	2.00775
Cenpq	0.0126755	2.00501
Gmpr	0.0126812	1.96584
2310011J03Rik	0.0126852	2.01202
2010320M18Rik	0.0127244	1.9951
Yipf6	0.0127262	1.99865
Cyp4f16	0.012736	2.01678
Sec61g	0.012752	2.00793
Gsta4	0.012764	2.00501
9430016H08Rik	0.0127677	1.99877
Psma6	0.0127717	2.0089
S100a14	0.0127765	2.00409
Defb28	0.0127885	2.01239
A430089I19Rik	0.0127948	2.00456
5033414K04Rik	0.0127987	2.01333
Ddx47	0.0128252	2.00516
Col6a3	0.0128505	2.01522
Tmem134	0.0128614	1.99627
Bloc1s2	0.0128634	2.01127
N/A	0.0128808	2.00891
Lrrc51	0.0128881	2.01521
Tomm5	0.0128951	1.99572
Tmem39b	0.0128981	1.99142
Jkamp	0.0129008	2.01758
Tmem229b	0.0129037	2.00401
Gas6	0.0129105	2.01187
Tacr2	0.0129107	2.02418
Bri3	0.0129234	2.00181
Fuca1	0.0129537	1.98866
2200002J24Rik	0.0129721	2.00467
1700120C14Rik	0.0129863	2.00954
Myo7a	0.0129888	1.99419
Sirt4	0.0129961	1.99738
Mpst	0.0130382	2.01856
Ap4s1	0.0130407	2.00482
Dhrs7	0.0130506	2.00214
Dhdds	0.0130527	2.01768
Dusp1	0.0130678	2.00792
Ndufs8	0.0130703	1.99614
Trappc4	0.0130805	1.99245
Efemp2	0.0130839	1.99171
Slc39a3	0.0131004	1.99416
2700078K21Rik	0.0131124	2.00544
Npc2	0.0131369	1.99956
Robo4	0.0131387	1.82412
Thap1	0.013141	2.00369
Tpra1	0.0131457	2.00959
Fbln1	0.0131523	1.95721
Tnfaip2	0.0131539	1.9848
Crem	0.0131883	1.98461
A2bp1	0.0132168	1.84238
Fam110b	0.0132447	1.98035
Epb4.1l4b	0.0132476	2.01199
Rhebl1	0.0132562	1.98728
2700078K21Rik	0.013268	1.99251
Plrg1	0.0132795	2.00104
Mmgt2	0.0133429	2.01605
Ddit3	0.013349	1.99173
Ift140	0.0133712	2.00129
Erg	0.0133785	1.95702
Hist2h2ac	0.0133975	2.00832
Clip1	0.0134018	1.97827
Stim1	0.0134086	2.00749
Fbxo44	0.0134111	2.00693
Nup214	0.0134117	1.99641
4930528A17Rik	0.013424	2.00733
Afg3l1	0.0134267	1.99844
Tubg1	0.0134312	1.99115
Col6a2	0.0134586	1.97345
Shfm1	0.0134674	1.99
Dok7	0.0134738	1.99363
Nrg2	0.0134774	1.92486
Smarcal1	0.013493	1.99384
Srcap	0.0135138	1.98222
Psd4	0.0135157	2.00295
Gm3233	0.0135297	1.99561
Msi1	0.013577	1.99304
Ip6k2	0.0135861	1.98949
1700029J07Rik	0.0135933	1.99086
Gm13182	0.0136239	1.99203
Snapc4	0.0136411	1.99041
Gm4231	0.0136463	1.96402
Asb6	0.0136918	1.9869
N/A	0.013692	1.9896
Plekhg1	0.0137126	1.97667
Polr2h	0.0137221	1.97338
2310016C08Rik	0.0137294	1.99199
Rapgef5	0.0137398	2.00298
Entpd3	0.013766	1.98489
Spatc1	0.013793	1.78386
Dnahc14	0.0138048	1.99347
Mrpl41	0.0138292	1.95533
Ephb2	0.0138322	1.94715
Cd34	0.0138346	1.99733
Acbd4	0.0138498	1.98867
Faim2	0.0138697	1.96636
Clic1	0.013872	1.99739
Polr2h	0.013872	1.9799
Cd82	0.0138946	1.98487
N/A	0.0138992	1.98396
1700019E19Rik	0.0138994	1.96692
Polr2e	0.0139005	1.98067
Cradd	0.0139053	1.99183
Zdhhc13	0.0139202	1.97334
Tmem14a	0.0139422	1.98569
Lrrc46	0.01398	2.0034
Eif2b4	0.0140087	1.977
C2cd2l	0.0140332	1.98839
Ndufs4	0.0140459	1.96459
Klk1b9	0.0140552	1.99119
Arsa	0.0140703	1.97738
Gpr172b	0.0140834	1.95675
Sv2b	0.0140907	2.00841
Nsmce1	0.0140923	1.97582
N/A	0.0140977	2.01011
Gm5161	0.0141582	1.98755
2310009A05Rik	0.0141905	1.98749
Rgs14	0.0142136	1.97259
Elf5	0.0142166	1.9927
Snx12	0.0142245	1.97959
1810019J16Rik	0.0142544	1.99148
Papln	0.014284	1.94968
Kctd2	0.0142865	1.9766
Ufsp1	0.0142874	1.93868
Myg1	0.0143121	1.96295
Fbxw7	0.0143411	1.97901
Tm9sf1	0.014344	1.96324
Srxn1	0.0143664	1.96333
Plekhm2	0.0143707	1.99066
Atg4b	0.0143712	1.96165
Atg2b	0.0143778	1.97858
Polr2f	0.014392	1.97789
Ift20	0.014392	1.97278
Gm10601	0.0144149	1.9715
Lgals7	0.0144235	1.95953
Dgat2	0.0144726	1.98871
Cadm1	0.0144753	1.96814
Gtpbp5	0.0144781	1.97535
1110046J04Rik	0.0145027	1.96531
Plat	0.0145258	1.99403
Rhoj	0.0145401	1.97941
2810403D21Rik	0.0145428	1.98001
Mt1	0.0145702	1.97255
Artn	0.0145765	1.98535
Tspan17	0.0146035	2.00147
Olfr165	0.0146085	1.89704
Abhd10	0.0146125	1.96547
Trabd	0.0146143	1.96172
Tmem14c	0.014615	1.97013
Hmcn1	0.0146306	1.93899
Ptp4a3	0.0146325	1.9646
Gstm1	0.0146447	1.9614
Igk	0.014656	1.8245
Fam169b	0.0146562	1.89485
C1qtnf6	0.0146727	1.96751
Hhla1	0.0146793	1.98988
2810001G20Rik	0.014714	1.95225
Hps1	0.0147237	1.95145
Abhd13	0.014725	1.96299
Dnajc5b	0.0147452	1.99409
Atp6v0b	0.0147579	1.9692
Nop10	0.0147932	1.96911
N/A	0.0148158	1.92987
Gm9099	0.0148265	1.97133
Gm5955	0.014874	1.96211
Hpcal1	0.0148826	1.95581
Usp21	0.0148853	1.96987
Serhl	0.0148919	1.96597
Dopey2	0.0149059	1.94577
Rrp9	0.0149125	1.9528
Adamts10	0.0149231	1.95743
Trim10	0.015035	1.96494
Mrpl38	0.0150384	1.9584
Atp6v1f	0.015042	1.95323
0610031G08Rik	0.0150467	1.96572
Iqsec2	0.0150495	1.93223
Zfpl1	0.0150529	1.95209
Ppa2	0.0150628	1.92261
N/A	0.0150658	1.95694
Osgep	0.0150694	1.95791
Gm5509	0.0150864	1.94438
2310016M24Rik	0.0151052	1.95428
Tmem218	0.0151088	1.95309
Fzd5	0.0151138	1.97915
Mppe1	0.0151192	1.96211
Sh3rf3	0.0151208	1.96983
Osbpl5	0.0151366	1.96981
Hmg20b	0.0151489	1.9529
Stk36	0.0151498	1.95826
Car2	0.0151695	1.96228
Cul7	0.0151978	1.86367
Crlf2	0.0152041	1.94755
Dusp10	0.0152276	1.94503
Pqlc1	0.0152295	1.95803
2010007H12Rik	0.0152387	1.97451
Nfil3	0.0152639	1.95876
Ifi27l1	0.0152664	1.96764
Pccb	0.0152752	1.96717
Gm2344	0.0152754	1.941
Cspg4	0.0152899	1.9382
C330002G04Rik	0.0152935	1.97645
Cdc26	0.0153132	1.95463
Hemk1	0.015325	1.96428
Srd5a1	0.0153383	1.92702
Gm6370	0.0153411	1.93937
Fibp	0.0153411	1.96172
Fam189a2	0.015358	1.97219
Nme6	0.0153707	1.96112
Galk1	0.0153802	1.95906
0610040B09Rik	0.0154006	1.97986
Gm684	0.0154303	1.96592
Kdelr1	0.0154309	1.94064
Uqcrq	0.0154323	1.94171
EG627782	0.0154348	1.96379
4930483J18Rik	0.0154409	1.9523
Igf1	0.0154461	1.91886
Tmem93	0.0154676	1.95846
Megf8	0.0154678	1.96092
Ebi3	0.0154873	1.92254
Neil1	0.0155115	1.96617
Psmb10	0.0155149	1.95735
Ptprv	0.0155174	1.96001
Herc2	0.0155183	1.93641
Gm5881	0.0155253	1.94115
Gsto2	0.0155534	1.94843
Tmem175	0.015579	1.94343
Il15ra	0.0155858	1.95931
Usf2	0.0156023	1.96027
Pgp	0.0156152	1.93901
N/A	0.0156643	1.95431
6430573F11Rik	0.0156739	1.95861
Gm2749	0.0156739	1.91272
Zbtb7c	0.0156893	1.93331
Cxcr7	0.0157144	1.94147
Rcbtb2	0.0157155	1.96029
Adam15	0.0157198	1.95521
Srf	0.0157223	1.94122
Lamb1-1	0.0157259	1.95046
Gm5244	0.0157352	1.95701
Rpp21	0.0157438	1.93313
Hcfc1r1	0.0157866	1.9521
Gm3832	0.0157884	1.96
Zmym3	0.0158117	1.94607
D630002G06Rik	0.0158253	1.96138
Pigu	0.0158858	1.94081
N/A	0.0158901	1.6908
Arpc3	0.0158921	1.95449
Ikbkb	0.0159256	1.92933
Pou5f1	0.0159462	1.97157
Sult4a1	0.0159582	1.93216
Dolk	0.0159756	1.95941
Mrpl34	0.0159765	1.94767
Foxo3	0.0159777	1.94522
Mgrn1	0.0159804	1.94805
Zdhhc18	0.0159808	1.9482
Chn1	0.0159881	1.94281
Ilkap	0.0160062	1.94709
Synj2	0.0160105	1.96024
Col8a2	0.0160146	1.94367
Cdadc1	0.0160184	1.92906
Coq2	0.0160211	1.94502
Tmem29	0.016025	1.94659
Pcgf1	0.0160542	1.93746
2900041M22Rik	0.0160734	1.94664
Gzme	0.0160832	1.95019
Sac3d1	0.0160904	1.96238
Snhg8	0.0160916	1.95223
Clic5	0.0161255	1.67364
Mpg	0.0161586	1.94498
Chst12	0.0161592	1.94532
Arhgdib	0.0161674	1.9466
4930479M11Rik	0.0161767	1.96643
Nfkbib	0.0162038	1.94714
Dynlt1	0.0162077	1.94928
Epn3	0.0162093	1.94765
Mrps28	0.0162215	1.94222
Gm6569	0.0162505	1.96413
Pvrl4	0.0162548	1.90458
Rgs2	0.0162568	1.90089
Macrod2	0.0162591	1.93669
Ttc39c	0.0162808	1.94725
Rnd2	0.0162824	1.92656
Eif2b4	0.0162838	1.93932
Arhgef10	0.0162946	1.95267
Cml3	0.0163141	1.90938
Agbl3	0.0163279	1.93566
Bahcc1	0.0163318	1.89663
Mthfr	0.0163333	1.96081
Rps19bp1	0.0163716	1.93898
Nebl	0.0163718	1.82963
Notum	0.0163736	1.94078
Fanca	0.016406	1.90647
Bdh2	0.0164244	1.96582
Slc37a2	0.016449	1.95297
Ttc12	0.0164522	1.91401
N/A	0.0165237	1.94413
Ap2a2	0.0165355	1.93031
Arpc5l	0.0165434	1.94708
BC016548	0.0165541	1.90978
Acot11	0.0165609	1.8784
Mrpl48	0.0165717	1.9398
Gm527	0.0165894	1.93562
Hist1h2ae	0.0165957	1.92929
Fbxw8	0.0165975	1.93678
Laptm4b	0.0165984	1.91873
Galk2	0.0166387	1.94313
Gnrh1	0.0166492	1.93289
Dhrs3	0.0166492	1.92427
Stradb	0.0166747	1.92899
Fbxw8	0.0166775	1.92791
2300005B03Rik	0.0167159	1.95745
Lpin1	0.0167286	1.94632
Lilrb3	0.016735	1.94354
Krt72	0.0167562	1.87815
Gm5617	0.0167596	1.92607
Pcgf2	0.0167891	1.93985
1700001C02Rik	0.0167968	1.93274
N/A	0.0167968	1.94669
Gm9954	0.0168307	1.95344
Cox6a2	0.0168898	1.92913
5530601H04Rik	0.0169129	1.94168
Guca2b	0.0169217	1.9349
Tmem128	0.0169333	1.95158
Ctla2b	0.0169462	1.94939
Pdk2	0.0169632	1.92211
Nkiras2	0.0169632	1.93423
Fdxacb1	0.0169774	1.92968
Wfdc5	0.0169806	1.88619
Mtvr2	0.0169892	1.91534
Ptp4a3	0.0170105	1.91
Lcn10	0.0170263	1.89522
Fam174a	0.0170309	1.92555
Cox16	0.0170442	1.94419
2610001J05Rik	0.0171008	1.92664
2010005J08Rik	0.017113	1.91722
Med11	0.0171225	1.92854
Mgrn1	0.0171373	1.92419
Avpi1	0.0171373	1.93405
Atox1	0.0171377	1.92884
Igh	0.0171404	1.88606
Gm7879	0.0171742	1.9086
Sdf2l1	0.0172215	1.93478
N/A	0.0172262	1.92145
Kcnab2	0.0172305	1.92458
Actr3b	0.0172692	1.91839
Pskh1	0.0172702	1.91707
2310047D07Rik	0.0172722	1.80048
Masp1	0.0173245	1.8849
Pgp	0.0173446	1.92734
2500002B13Rik	0.0173566	1.94205
Sec61g	0.0173582	1.92375
Fam71e1	0.01738	1.92062
Timm17a	0.017394	1.9266
6530401N04Rik	0.0174196	1.93292
Gm5145	0.0174232	1.91746
Gnb1l	0.0174268	1.93676
Dnajc13	0.017444	1.90744
Hmx2	0.017444	1.92635
Gm7511	0.0174594	1.93063
Cldn12	0.0175002	1.9101
Acot9	0.0175246	1.92953
Hist1h2bg	0.0175258	1.92592
Ptdss2	0.0175368	1.92761
Ldb2	0.0175432	1.81524
Pwwp2b	0.0175479	1.92104
Camk2n2	0.0175885	1.93837
Lrp4	0.0175987	1.9224
9330101J02Rik	0.0176063	1.89081
Psmb5	0.0176077	1.92667
Atp2c1	0.0176134	1.93895
Tsen15	0.0176204	1.92098
1700094D03Rik	0.0176217	1.91953
Rab3ip	0.0176276	1.88808
Ascl3	0.0176378	1.90653
Tomm6	0.0176408	1.92496
C430004E15Rik	0.0176666	1.92643
Gpr89	0.0176894	1.92164
1500011K16Rik	0.0177035	1.92563
BC017158	0.0177798	1.92136
Fdxacb1	0.0178198	1.92174
Ptpn6	0.0178314	1.91525
Cdk2ap2	0.0178418	1.91504
Sft2d1	0.017847	1.92091
6430590A10Rik	0.0178511	1.93177
Manbal	0.0178619	1.91227
Tnfrsf18	0.0178701	1.90267
Gm13981	0.0178959	1.89797
Eml4	0.0178993	1.91983
Dhrs3	0.0179151	1.91629
Ntrk1	0.0179616	1.91752
Ppih	0.018003	1.9159
Kdm4b	0.0180234	1.92158
B4galnt4	0.0180444	1.91466
Opn4	0.0180456	1.58247
Prss8	0.0180759	1.9181
Gm11575	0.0180782	1.92655
2210404E10Rik	0.018089	1.89404
Jdp2	0.0181232	1.91023
Prdx2	0.0181304	1.91312
Cntfr	0.0181454	1.91948
Ints7	0.0181531	1.91203
Hspb2	0.0181551	1.90971
N/A	0.0181569	1.85703
Gm11758	0.0181581	1.78872
Cstb	0.0181895	1.90172
Psmg3	0.0181975	1.90022
Hist1h2ba	0.0182061	1.93063
Psme2	0.0182504	1.9082
9530068E07Rik	0.0182656	1.92557
Abcc8	0.0182898	1.90338
Cib1	0.0182928	1.91808
N/A	0.0183566	1.893
Wibg	0.0183571	1.9112
Ehd2	0.0183847	1.91036
N/A	0.0184046	1.90212
Gm9174	0.0184089	1.89981
Fxc1	0.0184137	1.9037
Gm6272	0.0184388	1.91048
Fa2h	0.0184429	1.91911
Zfp28	0.0184451	1.90326
Pias2	0.0184528	1.89629
Gm13194	0.0184569	1.91775
Car5a	0.0184743	1.88344
Ipp	0.0185404	1.89293
Cby3	0.0185479	1.82543
Ube2cbp	0.0185552	1.89925
Ccbl2	0.0185592	1.92545
Slc27a2	0.018561	1.91508
Rps27	0.0185703	1.89128
Ndufa9	0.0185855	1.92534
Cklf	0.0185866	1.89908
Tomt	0.0185866	1.88707
Cdc26	0.0186183	1.90849
Gm6036	0.0186498	1.90824
Vmn2r10	0.0186715	1.92936
Uqcrh	0.018684	1.908
Ece2	0.0186962	1.91107
Glis1	0.0187145	1.89496
Lepre1	0.0187188	1.90893
Serhl	0.0187322	1.92114
Snrpd2	0.018734	1.89105
2410091C18Rik	0.018746	1.90087
Hmox1	0.0188094	1.90809
Krt15	0.0188465	1.91225
Gm3627	0.0188502	1.90265
Tmem40	0.0188778	1.8944
Aldh7a1	0.0188918	1.88483
Tsnaxip1	0.0189224	1.90031
Cd5l	0.018933	1.84738
Tmem184a	0.0189543	1.92048
Lrrc16a	0.0189697	1.89996
Tspan33	0.0189724	1.91366
Use1	0.0189799	1.91512
D16H22S680E	0.0189864	1.88401
Pask	0.0189864	1.89903
Gm4184	0.0190138	1.9027
Nt5c	0.0190519	1.892
Ybx2	0.0190537	1.88453
Scamp4	0.0190539	1.90413
F630206G17Rik	0.0190582	1.92001
Batf3	0.0190596	1.90935
Atp6v0e2	0.0190806	1.89475
Dmwd	0.0191125	1.89603
Dysf	0.0191125	1.9082
Xpo4	0.0191141	1.90925
Cpt1c	0.0191236	1.90438
N/A	0.0191343	1.91753
1600002H07Rik	0.0191544	1.89406
Serpina3k	0.0191694	1.69297
Mapkapk3	0.0191757	1.90136
Rnf14	0.0191872	1.89807
Ankrd9	0.0191936	1.86518
AI646023	0.0192239	1.8763
A430048G15Rik	0.0192334	1.8796
Gm4285	0.0192459	1.91761
Cox7b	0.0192468	1.89193
Gna15	0.0192595	1.88025
Nif3l1	0.0192735	1.88766
Minpp1	0.0193077	1.90248
Enpp1	0.0193158	1.89748
St7l	0.0193217	1.87224
4931428F04Rik	0.0193265	1.90087
Cnr2	0.0193321	1.92149
Plb1	0.019334	1.89882
N/A	0.0193369	1.89916
Net1	0.0193699	1.9059
Ubl3	0.0193833	1.90264
Sarm1	0.0194571	1.87013
[truncated: 1,560 more rows]

## Sheet: 900 IMP1 partners p sort
Gene count	P-value sort order	EP_IMP1_IP					no. of genes w/ p-value <0.01
1	5	Sprr1a					IgG_IP	1170
2	9	BC039966					IMP1_IP	1343
3	12	Fkbp1b					Overlapping genes	443
4	15	Nme4
5	16	Wfdc12					IMP1_IP MINUS IgG_IP	900	specific to anti-IMP1
6	30	1810020D17Rik
7	31	Fbxo2
8	42	Gpr153
9	47	Xrcc6bp1
10	49	Cuta
11	51	2810408I11Rik
12	53	Morn2
13	57	Slc11a2
14	60	Expi
15	62	Mia1
16	63	Vkorc1
17	69	4930513N10Rik
18	74	Mtf1
19	76	2610528E23Rik
20	83	Mgp
21	87	Fam128b
22	88	2300009A05Rik
23	89	H2afv
24	90	Chchd10
25	91	1810020D17Rik
26	94	Irak1
27	95	1700025K23Rik
28	100	Fmc1
29	103	Tmem53
30	106	2300009A05Rik
31	108	Ly6c1
32	111	0610007C21Rik
33	113	Dak
34	114	1190003J15Rik
35	119	Shisa4
36	122	Acbd6
37	137	Tmem53
38	140	Hax1
39	143	Alkbh7
40	149	Deb1
41	152	2700094K13Rik
42	156	Znrd1
43	158	Gchfr
44	160	Polr2i
45	162	0610010K14Rik
46	165	Ccl5
47	166	E130012A19Rik
48	167	Krtdap
49	169	2300009A05Rik
50	178	Gm6181
51	181	Mrpl52
52	187	Cyb561d2
53	188	Tmem125
54	191	Pla2g16
55	192	5133401N09Rik
56	193	1190002H23Rik
57	197	Mrps21
58	201	Tmem53
59	205	Adck4
60	206	Gm14270
61	208	Mtx1
62	210	2310061C15Rik
63	212	Ocel1
64	213	Gm2991
65	214	Ndufa1
66	215	Vps37d
67	216	1110006O24Rik
68	225	Klk10
69	226	Stra6
70	228	Lgals3bp
71	230	Psen2
72	233	1600002K03Rik
73	234	Gm5918
74	235	Hsph1
75	236	Flywch2
76	238	Unc50
77	240	Tm2d3
78	244	2700097O09Rik
79	246	0610007C21Rik
80	248	Hint2
81	250	Emilin1
82	251	Blvrb
83	252	1700102H20Rik
84	254	Ankrd37
85	257	Mrps18c
86	258	2310061C15Rik
87	260	Ccdc85b
88	261	Rras
89	262	Mrpl23
90	263	Mrpl23
91	264	Gm5870
92	265	1700011J10Rik
93	266	Ephb4
94	269	Magmas
95	271	Tle1
96	273	D930015E06Rik
97	274	Dcxr
98	275	D930015E06Rik
99	277	Crlf1
100	278	2210408F21Rik
101	283	2310043J07Rik
102	284	6230427J02Rik
103	287	Fxyd6
104	288	Dnpep
105	290	1110065P20Rik
106	291	Sfpq
107	292	EG665536
108	294	S100a4
109	297	Cmc1
110	299	Fxc1
111	300	Ddt
112	301	Cox6c
113	302	4933404O12Rik
114	303	Uqcrq
115	307	Dpm2
116	309	A330021E22Rik
117	310	Pdgfb
118	312	Shmt2
119	313	Slc35b2
120	314	Xrcc6bp1
121	315	Rnf135
122	317	Tmub1
123	318	1110008P14Rik
124	319	Pddc1
125	321	Pafah1b3
126	322	Smpd1
127	323	Npc2
128	325	D330050I16Rik
129	326	1810020D17Rik
130	327	Ccdc23
131	328	2810432L12Rik
132	331	1810027O10Rik
133	333	Fxyd2
134	336	Wiz
135	338	Cisd3
136	339	Cby3
137	340	Nudt14
138	343	Cln3
139	344	Lbp
140	346	Rnasek
141	347	AI413582
142	348	Mrps33
143	349	Snw1
144	350	Crabp2
145	354	Bambi
146	356	1810063B07Rik
147	357	Slc38a10
148	358	Rtn2
149	359	Shb
150	362	Robld3
151	364	Baz2b
152	365	Serp2
153	367	BC025920
154	368	Nudt6
155	370	Sec61b
156	371	Rtn4r
157	372	Alkbh2
158	373	2410004N09Rik
159	374	Akr7a5
160	375	Wdr89
161	378	Tle1
162	380	9130011J15Rik
163	381	Pde6d
164	382	Cox19
165	383	Pola2
166	384	4632428N05Rik
167	386	Psmg4
168	387	Grcc10
169	389	Blvrb
170	390	Chst14
171	392	1110054M08Rik
172	394	Bmp7
173	395	Iah1
174	396	Mettl7b
175	398	Cited4
176	399	Ndufa2
177	400	Pex11b
178	402	Gm11221
179	404	Necab3
180	405	Chchd2
181	407	Tlr1
182	409	Vps28
183	410	Exoc3l2
184	411	Msrb2
185	412	Wdr8
186	413	Gm2297
187	414	Tor2a
188	415	Gnrh1
189	417	Cml1
190	419	2410006H16Rik
191	422	Pop7
192	423	1110038B12Rik
193	424	Churc1
194	425	Mmgt2
195	429	Cep164
196	430	A430005L14Rik
197	431	Zmynd15
198	433	2900076A07Rik
199	434	Stk19
200	435	BC067068
201	436	Tle1
202	438	Unc50
203	439	Sccpdh
204	441	Gm9790
205	442	5730408K05Rik
206	444	Psmg4
207	445	Tmcc1
208	447	Pigc
209	448	Psmg4
210	449	Hddc3
211	450	Cdkn2a
212	452	Atpif1
213	453	Siva1
214	455	Extl1
215	457	Dnpep
216	459	Chchd5
217	464	Pxmp2
218	466	Krtdap
219	467	Spcs1
220	470	Gpx1
221	471	A930017K11Rik
222	473	Hspb6
223	474	Nr1h3
224	476	Gm2732
225	477	Gpx2
226	479	Gm5918
227	480	Rab3d
228	482	Snapc2
229	483	Tor2a
230	486	Plac9
231	488	Tssc4
232	489	Mrpl24
233	492	Gm13671
234	493	Josd2
235	494	Mgst3
236	496	B9d1
237	497	Crb3
238	499	D2Bwg1423e
239	500	Trmt112
240	501	2310035K24Rik
241	502	Ly6c2
242	503	D17Wsu92e
243	504	Igfbp7
244	507	Nudt7
245	508	Wdr54
246	509	2010107E04Rik
247	510	Stard3nl
248	512	Tsc22d4
249	514	1110008J03Rik
250	518	1110038B12Rik
251	520	Eif1b
252	521	2310044H10Rik
253	523	Arhgap23
254	524	Atp6v0e
255	526	Tmem110
256	528	Psmg4
257	530	Serpinh1
258	533	Krt16
259	534	1110059G10Rik
260	535	Ndufa7
261	536	Nudt1
262	537	Gm9790
263	538	2310035K24Rik
264	539	Snord123
265	540	Tyro3
266	541	Vps8
267	542	Gzmg
268	543	Hoxa4
269	545	Mrps16
270	548	Rhpn1
271	549	Sh3bp5l
272	550	0610010K14Rik
273	551	Fam109a
274	552	Ccdc85b
275	555	Hps4
276	556	Gng2
277	558	1700040I03Rik
278	559	Ndufb3
279	561	Zfp787
280	562	Pck2
281	563	Slc45a3
282	564	Cybasc3
283	566	Gm6172
284	568	5730437N04Rik
285	569	Mobkl2a
286	570	Rabl4
287	572	BC056474
288	573	Ppdpf
289	574	Gm16515
290	575	2210013O21Rik
291	577	AI462493
292	578	Gm3217
293	579	Brsk1
294	582	Ypel2
295	583	1700110K17Rik
296	584	Mrps6
297	585	Slc48a1
298	586	Spock1
299	587	Pard6a
300	588	Gm2372
301	589	Mfsd9
302	590	Smpd1
303	591	Depdc1b
304	592	Rab7
305	594	Mrps33
306	595	Dhrs1
307	596	Gm4943
308	598	Egfl7
309	599	Dexi
310	600	Gm8304
311	601	3110001D03Rik
312	602	C1rb
313	603	Ypel3
314	604	Gm6265
315	605	Gpn2
316	608	Chchd2
317	610	Higd1a
318	611	Higd1a
319	614	Unc119
320	615	Nrtn
321	617	Gsto2
322	618	Recql5
323	619	Chchd6
324	620	Gabarapl2
325	621	Laptm4b
326	622	Serp2
327	624	Gm10320
328	625	Chchd5
329	626	6430531B16Rik
330	627	Metrn
331	630	Zfp622
332	631	Churc1
333	632	Slc35e4
334	633	Fkbp11
335	635	Zfp580
336	636	Lats2
337	638	Acbd4
338	640	Tmco6
339	641	1110038F14Rik
340	642	Gm3717
341	643	Ddah1
342	644	Gchfr
343	645	Cd248
344	646	Oaf
345	647	Pxmp4
346	648	Fam132a
347	650	Tnfrsf4
348	651	Crhr1
349	653	Med29
350	654	Smarcad1
351	655	Flad1
352	656	Endog
353	658	Bloc1s3
354	659	Mfsd5
355	660	Myl4
356	661	Rpusd3
357	662	Rag1ap1
358	663	Ankrd39
359	664	Rras
360	669	Ugt1a6a
361	671	Snupn
362	673	Zdhhc12
363	675	Tmem107
364	676	Cisd1
365	677	Ift52
366	678	Odz4
367	679	1810058I24Rik
368	681	Sdf2
369	682	Tubb4
370	683	Alg14
371	685	Scml4
372	686	Crip1
373	687	Arc
374	688	Tnnc1
375	689	Tmem208
376	690	Abcb9
377	691	Ndufc2
378	693	Phlda2
379	694	Efs
380	695	Gm4386
381	697	Timm10
382	698	Mrps34
383	699	Ift20
384	700	Sssca1
385	701	Abhd10
386	704	Ptges2
387	705	2610002J02Rik
388	706	Serp2
389	707	Ubl7
390	709	Higd1a
391	710	D8Ertd82e
392	711	Zmym3
393	712	Prss36
394	713	Fcf1
395	714	Plxdc1
396	716	Med31
397	717	Sphk2
398	719	2810428I15Rik
399	720	Gltpd1
400	722	Gm1833
401	723	Polr2h
402	724	Adora2a
403	725	Pfdn5
404	727	2310016E02Rik
405	730	Grm3
406	731	Fabp4
407	732	Elmod3
408	733	Col8a2
409	734	P2ry2
410	735	Pars2
411	736	1110008P14Rik
412	737	Chrd
413	739	Pgpep1
414	740	Asl
415	741	2610002I17Rik
416	742	Kazald1
417	743	Serp2
418	745	Lats2
419	746	Gm13807
420	747	1110038F14Rik
421	748	Mrps12
422	749	Fam154b
423	751	1700007K13Rik
424	752	Agtrap
425	753	Cybasc3
426	754	Slc5a6
427	756	Ctdsp1
428	759	Tmem107
429	761	Gm16399
430	762	Txnrd2
431	763	1700030J22Rik
432	764	1110031I02Rik
433	766	Dnpep
434	767	Grk6
435	768	Alkbh4
436	769	Tiam1
437	770	Wnt9a
438	773	1810030N24Rik
439	774	3110009E18Rik
440	776	Mad2l2
441	777	S100a16
442	778	Vamp8
443	781	Gm13202
444	782	Ppp1r1b
445	785	2210015D19Rik
446	786	Gm11515
447	787	Pex11b
448	788	2310004N24Rik
449	789	Sult2b1
450	790	Dock6
451	791	Tmem141
452	792	A230072C01Rik
453	793	Tspan15
454	794	Lipa
455	795	Manba
456	797	Trnp1
457	798	Atp6v0b
458	801	Mapkapk3
459	802	P2ry4
460	803	Elovl7
461	804	Rg9mtd3
462	805	Pstk
463	806	Top3a
464	807	1110005A03Rik
465	810	Mrpl14
466	812	Gm6293
467	813	Chchd7
468	814	Aprt
469	815	Pard6a
470	816	Prr14
471	817	6720456B07Rik
472	818	BC056474
473	819	Fkbp7
474	820	C1rl
475	821	Abcb5
476	822	Phf15
477	824	Cln8
478	827	Arrb1
479	828	Gstt1
480	829	Myg1
481	830	Pkn3
482	831	Dand5
483	832	Map3k10
484	833	Sema4d
485	834	Pigx
486	835	Grhpr
487	836	Ly96
488	837	Rfesd
489	838	Gm5301
490	839	Gramd3
491	840	9430038I01Rik
492	841	Tnfrsf23
493	842	Mbp
494	844	Susd2
495	847	Srcap
496	848	Gm3908
497	850	Gatsl2
498	851	Ntn4
499	853	Txndc11
500	854	Igsf9
501	855	Atp6v0d1
502	856	4833422F24Rik
503	857	Mrgpre
504	858	Ephb1
505	859	Nr4a3
506	860	Anapc13
507	861	Cldn4
508	862	2900053O20Rik
509	863	2310006M14Rik
510	864	Sorbs1
511	866	Rab11a
512	867	Nagk
513	868	Nfil3
514	869	Glrx2
515	870	Nudt22
516	871	Bre
517	872	1110034G24Rik
518	873	Sh3bgrl3
519	874	Ifi27l1
520	876	2310033E01Rik
521	877	Rilpl2
522	878	Sptlc1
523	879	Xaf1
524	882	Gpx2
525	884	Hscb
526	885	AA881470
527	886	Chst5
528	888	Galnt1
529	890	Map2k5
530	891	Cst6
531	892	Commd2
532	893	Capn10
533	894	Zfp41
534	895	Use1
535	897	Ilvbl
536	898	C1qtnf6
537	899	Rps27l
538	900	Bola1
539	901	Npr2
540	902	1810058I24Rik
541	903	Phpt1
542	905	0610007P22Rik
543	906	Slc25a46
544	907	Ppap2b
545	908	Nrn1l
546	910	Gpsm3
547	911	Plac1
548	912	4930486L24Rik
549	913	Gm16373
550	914	Txndc15
551	915	Rnaseh2c
552	916	Metrn
553	917	Sema4d
554	918	Fxyd6
555	919	BC022687
556	920	Bud13
557	921	N6amt2
558	922	Smad6
559	923	Robld3
560	924	Ltbp4
561	925	Sh2b3
562	926	Gm2515
563	928	Rnf157
564	929	Vps53
565	931	Ppdpf
566	932	Wdr51a
567	933	Dcaf11
568	934	Psmb4
569	935	Hoxa7
570	936	Fam72a
571	937	Fam105b
572	938	Actr3b
573	939	Mrpl36
574	940	Gpr19
575	941	BC019943
576	944	Ggt5
577	945	Gm16429
578	947	2310043J07Rik
579	948	Ly6d
580	949	Sprr1b
581	950	Cisd3
582	951	Gm6720
583	953	Krt16
584	954	Spr
585	956	Slc10a3
586	957	Tmcc2
587	958	Nes
588	959	Ppcdc
589	960	1600020E01Rik
590	961	Stx8
591	962	Apln
592	964	2610029G23Rik
593	966	2013-03-05
594	967	Hmmr
595	968	Rpusd3
596	969	Gstm5
597	970	Slc5a6
598	971	Mpdu1
599	972	Supt4h1
600	973	2700008G24Rik
601	974	Fam71e1
602	975	Snrpc
603	976	Exosc5
604	977	Morn2
605	978	Psmb3
606	979	Rbm38
607	981	Pcif1
608	982	Tmem104
609	984	Morn3
610	986	Gm6195
611	987	Giyd2
612	988	Snrnp25
613	989	Cldn2
614	990	Mon1a
615	991	R74862
616	992	Il17re
617	993	Snrpe
618	994	Ankrd50
619	995	Ifi27l1
620	996	1810019J16Rik
621	997	Mrp63
622	998	Ccdc92
623	999	Dnlz
624	1000	Nucb1
625	1001	Ppil3
626	1004	Crispld2
627	1005	Tmem39b
628	1007	Atp5g1
629	1009	Fibp
630	1010	Pdlim2
631	1011	Hira
632	1012	5033414D02Rik
633	1013	Fbxo4
634	1015	1700084E18Rik
635	1016	Gm16516
636	1017	Ntf3
637	1018	Wdsub1
638	1019	Gm1987
639	1020	Ncbp2
640	1021	Lrrc14
641	1022	Prdx2
642	1023	Fam46b
643	1024	Adrbk2
644	1025	Lage3
645	1026	Nat6
646	1028	Gm4280
647	1029	Tuft1
648	1030	5033414D02Rik
649	1031	Synj2
650	1032	Gstm1
651	1034	Sprr2i
652	1036	Lrrc20
653	1037	Osgep
654	1038	BC048355
655	1039	Bin1
656	1040	Abhd14a
657	1041	Fbxo36
658	1042	Scrib
659	1043	Timm17b
660	1044	U2af1l4
661	1045	Hoxb13
662	1046	Hsd17b11
663	1048	Hist1h4a
664	1050	Fam115c
665	1051	Samd10
666	1052	Snhg12
667	1053	Idua
668	1054	Chmp6
669	1055	Gpr108
670	1056	Ctsf
671	1057	Sh2d5
672	1059	3110079O15Rik
673	1061	Scamp5
674	1062	Pex11b
675	1063	Dbp
676	1064	Gm6340
677	1065	Srrd
678	1067	Fam165b
679	1068	Gm7936
680	1069	B230312A22Rik
681	1070	Pnldc1
682	1071	Agfg2
683	1073	Nxt1
684	1074	1110058L19Rik
685	1076	Ggct
686	1078	Tmem130
687	1079	Rgmb
688	1080	Rusc1
689	1081	Anapc7
690	1082	Sdhb
691	1083	Med21
692	1085	Il15ra
693	1087	Zfp623
694	1088	Tprkb
695	1089	Fbn1
696	1090	Urod
697	1092	Zfp316
698	1093	Gm6686
699	1094	Zmym3
700	1095	Ubr5
701	1096	Tmem216
702	1097	Uap1l1
703	1098	Sprr2b
704	1099	Agpat5
705	1100	BC019943
706	1101	Ebp
707	1102	Dpm1
708	1104	Cdipt
709	1106	Lyrm1
710	1107	Tmed3
711	1108	Tusc2
712	1110	Tmem38a
713	1111	Wdr51a
714	1112	Tgm2
715	1113	Fes
716	1115	Ormdl2
717	1116	Mrpl52
718	1117	Aven
719	1118	1110014N23Rik
720	1120	Smug1
721	1121	Mmp17
722	1122	Trex1
723	1124	AA684185
724	1125	G6pc3
725	1126	Rps27
726	1127	Tctex1d2
727	1128	Tmem176a
728	1129	Nppb
729	1131	Pttg1
730	1132	5033430I15Rik
731	1133	Sprr2a3
732	1134	Brf2
733	1135	Ass1
734	1136	Gm16380
735	1137	Gyk
736	1138	Ndfip2
737	1139	Sdf2
738	1140	Cdk3
739	1141	Pip5k1a
740	1142	Gm5449
741	1143	Gabrr2
742	1144	Zdhhc24
743	1145	Sil1
744	1146	1700007E06Rik
745	1147	Bloc1s1
746	1148	Nosip
747	1149	Cebpa
748	1150	Upp1
749	1151	BC056474
750	1152	BC028528
751	1153	Gm6960
752	1154	Spint1
753	1156	Thsd7a
754	1157	Sncg
755	1158	Fam100a
756	1160	Mknk1
757	1163	Ccdc74a
758	1165	Igfbp4
759	1166	Gm9481
760	1167	2610002I17Rik
761	1168	Cib1
762	1169	Gm6145
763	1170	1110007C09Rik
764	1171	H2-M3
765	1173	Mrps14
766	1174	Gm10177
767	1175	Tmem176b
768	1177	Nr1i3
769	1178	Oprm1
770	1180	Siah2
771	1181	Prkch
772	1182	Atpgd1
773	1183	Snrpd1
774	1184	Trappc4
775	1185	Gm4853
776	1186	Cytsa
777	1187	Fam125b
778	1189	Gm12824
779	1190	Hint3
780	1192	Ctla2b
781	1193	Pex16
782	1194	3200002M19Rik
783	1195	Gpr137b-ps
784	1198	Zfp324
785	1200	Tmem192
786	1202	Vwf
787	1203	Comtd1
788	1204	Dnajc24
789	1205	Bmyc
790	1206	Ndufb5
791	1207	2410131K14Rik
792	1208	0610011L14Rik
793	1209	Ssu72
794	1210	Grk6
795	1211	Mrps18c
796	1212	Nudt16
797	1213	Rdbp
798	1215	Hoxc6
799	1216	Gabarapl2
800	1218	Zmym3
801	1219	Lsmd1
802	1221	Ctnnbip1
803	1223	Kcnn4
804	1224	Artn
805	1225	Kdelr3
806	1226	Rhog
807	1227	Kcnmb3
808	1228	Rragc
809	1230	AU022252
810	1231	Snrpd2
811	1233	Fbxw10
812	1234	Stra13
813	1235	U2af1l4
814	1236	H13
815	1237	Adrb3
816	1240	Hdhd3
817	1241	Mpped2
818	1242	Pomt2
819	1243	Gm14277
820	1244	Tmem149
821	1245	Med31
822	1246	Gm13375
823	1247	4930447F24Rik
824	1248	Zfp511
825	1251	Gm13149
826	1252	Arvcf
827	1253	Mcee
828	1254	Lrrc14
829	1255	Hist1h3f
830	1256	Arhgap8
831	1257	Cryl1
832	1259	Gm10443
833	1260	Gpr172b
834	1261	Slc38a9
835	1262	Sfrs16
836	1264	BC024814
837	1265	Cdc2l5
838	1266	Cd320
839	1268	Adat2
840	1270	Gm12789
841	1272	Nudt16
842	1275	Opn3
843	1276	Col18a1
844	1277	Rpa3
845	1278	Slc37a1
846	1279	Ppcs
847	1281	B3gnt3
848	1283	Gm2573
849	1284	Zmat2
850	1285	Polr2l
851	1288	Dhrs13
852	1289	Sf3b5
853	1290	A230051G13Rik
854	1291	Gm13540
855	1292	Rbp7
856	1293	Neil1
857	1294	Ppa2
858	1295	2610528J11Rik
859	1296	1700037H04Rik
860	1297	Tsen2
861	1298	Srd5a1
862	1299	E230029C05Rik
863	1300	Vwa1
864	1301	Mlh1
865	1302	Mrps12
866	1303	4930461G14Rik
867	1307	Gm4888
868	1308	Rragc
869	1309	BC029722
870	1310	Prkcz
871	1311	Nudt16l1
872	1312	Hey1
873	1313	Rabl5
874	1315	Kti12
875	1316	Mad2l1bp
876	1317	Adcy5
877	1318	1700095J03Rik
878	1320	Cog4
879	1321	Syngr4
880	1323	Gstk1
881	1324	Krtap2-4
882	1325	Sumo3
883	1326	Vrk3
884	1327	Gm5745
885	1328	Ang4
886	1329	Aim1l
887	1330	Tsfm
888	1331	Entpd4
889	1332	Hax1
890	1333	Zfp689
891	1334	Snrpe
892	1335	Nlk
893	1336	Chrac1
894	1337	Nes
895	1338	Nkain1
896	1339	Gm8738
897	1340	Gm2102
898	1341	Isg15
899	1342	Porcn
900	1343	Adck1

## Sheet: 900 IMP1 partners fold change
Sprr1a	7.15358
BC039966	6.80598
Fkbp1b	6.1729
Wfdc12	6.04478
Nme4	5.92699
1810020D17Rik	5.20694
Fbxo2	5.08841
Gpr153	4.72493
Xrcc6bp1	4.59931
Cuta	4.52564
Morn2	4.45405
2810408I11Rik	4.42865
Slc11a2	4.36073
Expi	4.35664
Vkorc1	4.29353
Mia1	4.25095
4930513N10Rik	4.1751
Mtf1	4.1626
2610528E23Rik	4.09958
Mgp	4.00082
2300009A05Rik	3.98085
Fam128b	3.94783
1810020D17Rik	3.94695
Chchd10	3.93082
H2afv	3.93051
Irak1	3.929
1700025K23Rik	3.85843
Fmc1	3.8227
Tmem53	3.79601
2300009A05Rik	3.78914
0610007C21Rik	3.77006
Ly6c1	3.76055
Dak	3.73132
1190003J15Rik	3.71691
Shisa4	3.66994
Acbd6	3.5953
Alkbh7	3.5418
Tmem53	3.54044
Hax1	3.53362
2700094K13Rik	3.47537
Deb1	3.46218
Gchfr	3.44872
Polr2i	3.44764
Znrd1	3.44285
0610010K14Rik	3.44134
Krtdap	3.43838
E130012A19Rik	3.43431
Ccl5	3.43212
2300009A05Rik	3.42162
Gm6181	3.39048
Mrpl52	3.36279
Cyb561d2	3.34298
5133401N09Rik	3.30365
Tmem125	3.28696
Pla2g16	3.27467
1190002H23Rik	3.26262
Mrps21	3.24584
Tmem53	3.22344
2310061C15Rik	3.21327
Adck4	3.21204
Mtx1	3.20539
Gm14270	3.1987
Ocel1	3.19039
Gm2991	3.17837
Vps37d	3.17729
1110006O24Rik	3.17442
Ndufa1	3.16467
Klk10	3.14965
Stra6	3.14815
Psen2	3.1401
Lgals3bp	3.13417
Gm5918	3.11271
1600002K03Rik	3.1118
Tm2d3	3.10274
2700097O09Rik	3.10242
Flywch2	3.10124
Hsph1	3.09892
Hint2	3.08178
Unc50	3.08078
0610007C21Rik	3.0748
Ankrd37	3.06554
Mrps18c	3.0551
Blvrb	3.05329
2310061C15Rik	3.05067
Rras	3.04846
Ccdc85b	3.04668
Emilin1	3.04466
Mrpl23	3.04352
1700011J10Rik	3.041
Gm5870	3.03287
1700102H20Rik	3.0303
Mrpl23	3.03011
Tle1	3.02976
Magmas	3.02488
Dcxr	3.02086
D930015E06Rik	3.01226
D930015E06Rik	3.01002
Crlf1	3.00395
2210408F21Rik	3.00175
Ephb4	2.9985
Fxyd6	2.99018
Dnpep	2.98852
EG665536	2.98363
2310043J07Rik	2.98256
6230427J02Rik	2.98128
Sfpq	2.97726
1110065P20Rik	2.97724
Fxc1	2.96404
S100a4	2.95887
Slc35b2	2.95093
Ddt	2.94944
Cox6c	2.94856
Cmc1	2.94553
Dpm2	2.94524
Uqcrq	2.94517
Rnf135	2.94278
Pdgfb	2.9419
4933404O12Rik	2.93305
A330021E22Rik	2.93174
Shmt2	2.9317
Tmub1	2.93114
Xrcc6bp1	2.91801
Ccdc23	2.91373
1110008P14Rik	2.91334
Pafah1b3	2.91308
D330050I16Rik	2.91219
1810020D17Rik	2.90943
Pddc1	2.90238
Npc2	2.90221
2810432L12Rik	2.90214
Smpd1	2.89616
1810027O10Rik	2.87999
Nudt14	2.87965
Wiz	2.87697
Cisd3	2.87207
Fxyd2	2.86759
Rnasek	2.86707
Snw1	2.86251
Cln3	2.86234
Cby3	2.85812
AI413582	2.85682
Lbp	2.85583
Crabp2	2.85483
Mrps33	2.85076
Slc38a10	2.84091
Rtn2	2.83974
Bambi	2.83609
1810063B07Rik	2.832
Shb	2.82922
Robld3	2.81837
Serp2	2.81179
Sec61b	2.81059
Wdr89	2.80898
4632428N05Rik	2.80467
BC025920	2.80467
Alkbh2	2.80104
Rtn4r	2.79852
Nudt6	2.79745
Akr7a5	2.79316
Tle1	2.78669
2410004N09Rik	2.78611
Pola2	2.78121
Cox19	2.78085
9130011J15Rik	2.78031
Pde6d	2.7789
Baz2b	2.77664
Chst14	2.76964
Iah1	2.7696
Psmg4	2.7639
Grcc10	2.76383
Bmp7	2.7591
Blvrb	2.75804
Cited4	2.75429
Pex11b	2.75303
Mettl7b	2.74972
Ndufa2	2.74926
1110054M08Rik	2.74766
Gm11221	2.74239
Necab3	2.73939
Chchd2	2.73384
Vps28	2.72804
Msrb2	2.72789
Tlr1	2.72423
Tor2a	2.72103
Exoc3l2	2.72016
2410006H16Rik	2.71991
Wdr8	2.71732
1110038B12Rik	2.717
Pop7	2.71654
Gm2297	2.71405
Gnrh1	2.71361
Churc1	2.70872
Cml1	2.70868
Stk19	2.7043
Tle1	2.70153
BC067068	2.70137
Mmgt2	2.70132
Unc50	2.699
2900076A07Rik	2.69695
Cep164	2.6957
Zmynd15	2.69551
A430005L14Rik	2.69333
Atpif1	2.69054
Sccpdh	2.68949
Tmcc1	2.68756
Hddc3	2.68403
Cdkn2a	2.68114
Pigc	2.68017
5730408K05Rik	2.68002
Psmg4	2.67971
Psmg4	2.67764
Gm9790	2.67706
Extl1	2.67435
Siva1	2.6734
Chchd5	2.66631
Dnpep	2.66235
Spcs1	2.64763
Pxmp2	2.64739
Gpx1	2.63873
Krtdap	2.63817
Rab3d	2.63537
Nr1h3	2.63461
Hspb6	2.63134
Plac9	2.62828
Gm2732	2.62572
Gm5918	2.62414
Gpx2	2.62365
Mgst3	2.62302
Tssc4	2.62154
Gm13671	2.61907
Snapc2	2.61856
Tor2a	2.61607
Crb3	2.61475
D2Bwg1423e	2.61304
Trmt112	2.60634
B9d1	2.60564
Igfbp7	2.60557
Ly6c2	2.60407
D17Wsu92e	2.60256
2310035K24Rik	2.60105
Wdr54	2.59314
Stard3nl	2.59195
Josd2	2.59144
2010107E04Rik	2.59113
1110008J03Rik	2.58793
Eif1b	2.58767
1110038B12Rik	2.58467
Nudt7	2.58383
Atp6v0e	2.58246
Tsc22d4	2.58126
2310044H10Rik	2.57845
Arhgap23	2.57603
Psmg4	2.57351
Tmem110	2.5705
Krt16	2.56829
Nudt1	2.56743
Serpinh1	2.56388
Gm9790	2.56163
Gzmg	2.55973
Ndufa7	2.55785
Vps8	2.55628
1110059G10Rik	2.55383
Snord123	2.55322
Mrpl24	2.55237
2310035K24Rik	2.55097
Hoxa4	2.55045
Tyro3	2.55014
Gng2	2.54991
Rhpn1	2.54469
Mrps16	2.54453
Ndufb3	2.54387
0610010K14Rik	2.54348
Fam109a	2.54205
Zfp787	2.53969
Hps4	2.53933
Ccdc85b	2.53921
Slc45a3	2.53792
Sh3bp5l	2.53746
Pck2	2.53475
5730437N04Rik	2.53455
1700040I03Rik	2.53001
BC056474	2.52949
Cybasc3	2.52405
Mobkl2a	2.52106
Rabl4	2.51918
Gm16515	2.51911
Gm6172	2.51796
Gm3217	2.51778
2210013O21Rik	2.51487
Brsk1	2.50974
Mfsd9	2.50837
Ppdpf	2.50741
C1rb	2.50676
Gm8304	2.50633
Gm2372	2.5062
Pard6a	2.50491
Spock1	2.50483
Slc48a1	2.50467
1700110K17Rik	2.50438
Smpd1	2.4999
A930017K11Rik	2.49894
Mrps6	2.49883
Depdc1b	2.49873
Unc119	2.49584
Dhrs1	2.49545
Gm4943	2.49514
Rab7	2.49506
Ypel3	2.49382
Mrps33	2.49338
Dexi	2.49332
3110001D03Rik	2.49325
AI462493	2.49324
Ypel2	2.489
Gpn2	2.48841
Gm6265	2.48828
Laptm4b	2.48728
Higd1a	2.48696
Chchd2	2.48605
Egfl7	2.48083
Serp2	2.48037
Gsto2	2.47981
Higd1a	2.47827
Chchd6	2.47698
Recql5	2.47506
Gm10320	2.47128
6430531B16Rik	2.471
Ddah1	2.47017
Zfp622	2.46985
Gabarapl2	2.4646
Metrn	2.46266
Chchd5	2.46139
Fkbp11	2.45873
Churc1	2.45687
Lats2	2.45685
Slc35e4	2.45547
Fam132a	2.4551
1110038F14Rik	2.45412
Nrtn	2.45063
Oaf	2.45051
Acbd4	2.44825
Gchfr	2.44554
Tmco6	2.4452
Tnfrsf4	2.43986
Ankrd39	2.43909
Pxmp4	2.43768
Rras	2.43371
Ugt1a6a	2.43347
Bloc1s3	2.4333
Endog	2.4308
Med29	2.43061
Odz4	2.4306
Ift52	2.42989
Mfsd5	2.42937
Smarcad1	2.42842
Cd248	2.42809
Crhr1	2.42807
Zfp580	2.42806
Rag1ap1	2.42647
Myl4	2.42561
Cisd1	2.42455
Sdf2	2.4244
Zdhhc12	2.4222
Tmem107	2.42096
Rpusd3	2.41786
Snupn	2.41721
Phlda2	2.41575
Gm3717	2.41474
1810058I24Rik	2.41348
Arc	2.41079
Alg14	2.40941
Abhd10	2.40906
D8Ertd82e	2.40776
Abcb9	2.40769
Flad1	2.40685
Ift20	2.40575
Efs	2.40421
Tubb4	2.40358
Serp2	2.40225
Higd1a	2.40199
Ndufc2	2.40178
Crip1	2.40172
Mrps34	2.40105
Ubl7	2.39938
2610002J02Rik	2.39915
Timm10	2.39646
Tnnc1	2.39631
Ptges2	2.39536
Fabp4	2.39338
Scml4	2.39328
Fcf1	2.39194
Col8a2	2.39156
Sssca1	2.39149
Adora2a	2.39118
P2ry2	2.39006
Prss36	2.38966
Grm3	2.38808
2310016E02Rik	2.38753
Med31	2.38714
Polr2h	2.38685
Gm4386	2.38656
Tmem208	2.38606
Zmym3	2.38604
Gltpd1	2.38572
Asl	2.38557
Gm1833	2.3853
2810428I15Rik	2.38442
Fam154b	2.38422
Plxdc1	2.38298
1110008P14Rik	2.38009
Sphk2	2.37944
Pgpep1	2.3792
Kazald1	2.37505
1700030J22Rik	2.37359
Slc5a6	2.37216
Pfdn5	2.37167
Elmod3	2.37124
Pars2	2.37117
Lats2	2.37098
2610002I17Rik	2.36991
1810030N24Rik	2.36928
Txnrd2	2.36902
Chrd	2.36567
Ctdsp1	2.36426
Tiam1	2.36335
Gm16399	2.36306
Pex11b	2.36265
Dnpep	2.36237
S100a16	2.36161
Serp2	2.35992
1110031I02Rik	2.35964
Mrps12	2.35898
Tmem107	2.3589
Agtrap	2.35886
1110038F14Rik	2.35855
Vamp8	2.35734
Gm11515	2.35664
Cybasc3	2.35641
Sult2b1	2.35588
Grk6	2.35409
Top3a	2.3524
Dock6	2.35211
2210015D19Rik	2.35071
1110005A03Rik	2.34905
3110009E18Rik	2.3482
Tspan15	2.34758
Alkbh4	2.34726
Manba	2.34497
Gm13202	2.34467
Tmem141	2.34403
1700007K13Rik	2.34262
Wnt9a	2.34116
Fkbp7	2.3408
Cln8	2.34066
Chchd7	2.34043
Atp6v0b	2.33991
Susd2	2.33965
Dand5	2.33896
Elovl7	2.33786
Lipa	2.3373
Gm5301	2.33725
BC056474	2.3365
Tnfrsf23	2.33619
Rg9mtd3	2.33617
Aprt	2.33616
Mapkapk3	2.33588
Prr14	2.33551
Gm13807	2.33498
6720456B07Rik	2.33351
Ppp1r1b	2.33317
A230072C01Rik	2.33252
P2ry4	2.33122
Pard6a	2.33078
Phf15	2.32914
2310004N24Rik	2.32881
Pstk	2.32754
Map3k10	2.32702
Arrb1	2.3266
Ntn4	2.32417
Ly96	2.32401
Myg1	2.32383
Srcap	2.32332
Sema4d	2.32317
C1rl	2.32209
Trnp1	2.32116
Rfesd	2.31818
Mbp	2.31759
Pkn3	2.31576
Gm6293	2.31568
Mrpl14	2.31522
Sh3bgrl3	2.31521
Pigx	2.31493
Gm3908	2.31429
Txndc11	2.31413
9430038I01Rik	2.31382
Gstt1	2.31269
Grhpr	2.31075
Chst5	2.30942
2310033E01Rik	2.3088
Ephb1	2.30633
Igsf9	2.30558
Gramd3	2.30542
Atp6v0d1	2.30331
2900053O20Rik	2.30208
Nudt22	2.30052
Anapc13	2.30008
Rab11a	2.29876
C1qtnf6	2.29853
1110034G24Rik	2.29714
Plac1	2.2965
Gatsl2	2.29635
Nfil3	2.29574
Ifi27l1	2.29429
Nr4a3	2.29345
Rilpl2	2.29301
Sptlc1	2.29246
Hscb	2.29225
Glrx2	2.29225
Xaf1	2.29194
Slc25a46	2.28879
Gm2515	2.28834
AA881470	2.28826
Mrgpre	2.28815
Cst6	2.28801
2310006M14Rik	2.28658
Map2k5	2.28573
4930486L24Rik	2.28507
Cldn4	2.2837
Use1	2.2826
Zfp41	2.28062
Capn10	2.28054
Galnt1	2.28038
1810058I24Rik	2.27915
Gpx2	2.27792
Ppap2b	2.27603
Nagk	2.27525
Rnaseh2c	2.27458
Bre	2.27453
Sh2b3	2.2737
Ilvbl	2.27314
Rps27l	2.27251
Rnf157	2.27147
Metrn	2.27138
Dcaf11	2.27025
Commd2	2.26896
Txndc15	2.26885
Phpt1	2.26822
Npr2	2.26795
Robld3	2.26792
Nes	2.26709
Psmb4	2.26603
Bola1	2.26529
Gm16429	2.26412
Gm16373	2.26371
Sema4d	2.26286
Vps53	2.26252
Gpr19	2.26177
Actr3b	2.26021
Giyd2	2.25957
Gm6720	2.259
Ltbp4	2.25857
Smad6	2.25755
Ggt5	2.25752
2310043J07Rik	2.25651
BC019943	2.25611
Bud13	2.25569
Fam105b	2.25559
Ppdpf	2.25488
Stx8	2.25459
BC022687	2.25361
Slc10a3	2.25294
Ly6d	2.25195
5-Mar	2.25121
Abcb5	2.25104
2700008G24Rik	2.25061
Rpusd3	2.2502
Wdr51a	2.24919
N6amt2	2.2485
0610007P22Rik	2.24673
Tmcc2	2.24581
Cisd3	2.24543
Crispld2	2.24509
Mrpl36	2.24464
Nrn1l	2.24372
Cldn2	2.24349
Fxyd6	2.24291
Snrpc	2.24275
2610029G23Rik	2.24247
Ppcdc	2.24149
Gm1987	2.24125
Mpdu1	2.24056
Slc5a6	2.24054
Hmmr	2.24023
Spr	2.2385
Atp5g1	2.2385
Pcif1	2.23787
Ntf3	2.23777
Fam72a	2.23702
R74862	2.2366
Tmem104	2.23631
Snrnp25	2.23547
Supt4h1	2.23505
Il17re	2.23411
Exosc5	2.23385
Morn2	2.23368
4833422F24Rik	2.23276
Wdsub1	2.23231
Rbm38	2.23231
Gpsm3	2.23225
Gstm5	2.23223
1600020E01Rik	2.23215
Ncbp2	2.23204
Tuft1	2.2305
Gm6195	2.22964
Gm4280	2.22886
Mrp63	2.22829
Hoxa7	2.22804
Snrpe	2.22763
Ankrd50	2.22697
Gm16516	2.22573
Dnlz	2.2256
Fibp	2.22509
Ifi27l1	2.22508
Fbxo4	2.22397
Nucb1	2.22362
Fam46b	2.22327
Mon1a	2.22287
Abhd14a	2.22182
Ccdc92	2.22038
Krt16	2.22022
Prdx2	2.21993
Synj2	2.21965
Ppil3	2.21825
Timm17b	2.21734
Pdlim2	2.21538
Nat6	2.21467
Bin1	2.21365
Idua	2.21219
5033414D02Rik	2.21149
1810019J16Rik	2.21093
Lrrc14	2.21082
BC048355	2.21054
Psmb3	2.20927
1700084E18Rik	2.20873
Hist1h4a	2.20796
Lrrc20	2.20713
Lage3	2.20674
Gstm1	2.20629
Gpr108	2.20601
5033414D02Rik	2.20586
Sorbs1	2.20565
Scrib	2.2046
Ctsf	2.20406
Sprr1b	2.20354
Hira	2.20336
Hoxb13	2.20325
Osgep	2.20214
U2af1l4	2.20134
Hsd17b11	2.20125
Fam115c	2.20074
Scamp5	2.20035
Sh2d5	2.19992
Dbp	2.19943
Sprr2b	2.19863
Chmp6	2.19816
Fam71e1	2.19588
Snhg12	2.19566
Tmem39b	2.19453
Fam165b	2.19348
B230312A22Rik	2.19288
Sprr2i	2.19251
Pnldc1	2.19122
Agfg2	2.19102
Tmem130	2.1909
Zfp623	2.19063
Tprkb	2.19026
Pex11b	2.18935
Gm6340	2.18898
Zfp316	2.18866
Samd10	2.18844
Rusc1	2.18838
3110079O15Rik	2.18802
Med21	2.18777
Urod	2.18684
Zmym3	2.1868
Apln	2.18546
Lyrm1	2.18343
Mmp17	2.18319
Tctex1d2	2.18251
Nxt1	2.18183
Fbxo36	2.18178
Tmem216	2.18132
Sdhb	2.17898
Il15ra	2.17783
Fbn1	2.17774
1110058L19Rik	2.17771
Ubr5	2.17711
Ggct	2.1766
Gm6686	2.1756
AA684185	2.17546
1110014N23Rik	2.17409
Srrd	2.17389
Uap1l1	2.17358
Tgm2	2.17303
Adrbk2	2.17203
Tmem176a	2.1718
Anapc7	2.17087
5033430I15Rik	2.17028
Gyk	2.16994
Sncg	2.16965
Smug1	2.1696
Mrpl52	2.16924
BC019943	2.16869
Ndfip2	2.16854
Ccdc74a	2.16818
Pttg1	2.16753
Ebp	2.16708
Tmed3	2.167
Sil1	2.16687
Wdr51a	2.16608
Gm16380	2.16593
Tusc2	2.16553
Pip5k1a	2.16548
Brf2	2.16531
Ass1	2.16353
Sprr2a3	2.16285
Sdf2	2.16102
Cdk3	2.16099
G6pc3	2.16047
Ormdl2	2.16022
Dpm1	2.16006
Tmem38a	2.15937
Aven	2.15784
Gm5449	2.15728
Nppb	2.15707
Gm7936	2.15696
Oprm1	2.1569
Rgmb	2.15427
Cebpa	2.15386
Rps27	2.15319
Fes	2.15267
BC056474	2.15114
Agpat5	2.14926
Zdhhc24	2.14825
Trex1	2.14751
Siah2	2.14689
Cdipt	2.14679
Fam100a	2.14547
Gm4853	2.14501
Dnajc24	2.14466
Ctla2b	2.14414
Igfbp4	2.14348
Gm9481	2.14178
Bloc1s1	2.13914
Gm6960	2.13902
1700007E06Rik	2.13848
Gabarapl2	2.13789
2610002I17Rik	2.1374
Nosip	2.13736
Snrpd1	2.1369
Cib1	2.13668
Upp1	2.13629
Cytsa	2.13625
Tmem176b	2.13608
Gm10177	2.13577
Trappc4	2.1342
Gm12824	2.13203
Pex16	2.13176
Spint1	2.1307
3200002M19Rik	2.13039
AU022252	2.12923
Prkch	2.12874
Mrps18c	2.12729
Adrb3	2.12682
Bmyc	2.12666
1110007C09Rik	2.12529
H2-M3	2.12467
Mrps14	2.1233
Zfp324	2.12311
Gpr137b-ps	2.12289
Hint3	2.12234
Slc38a9	2.12194
Mpped2	2.1191
Ctnnbip1	2.11894
Gm13149	2.11743
Atpgd1	2.11716
Kdelr3	2.11668
Mcee	2.11664
Gm12789	2.11545
Hdhd3	2.11508
Hoxc6	2.11482
Fbxw10	2.11471
Fam125b	2.11384
Ssu72	2.11383
Tmem192	2.11373
Lsmd1	2.11292
Arvcf	2.11212
Kcnmb3	2.11205
Pomt2	2.11093
Grk6	2.1109
Artn	2.11089
Rdbp	2.11007
0610011L14Rik	2.10965
Stra13	2.10914
Snrpd2	2.10856
Rragc	2.1083
Gabrr2	2.10787
BC028528	2.10716
Rhog	2.10703
U2af1l4	2.10685
Kcnn4	2.10666
Adcy5	2.10612
Tmem149	2.10602
Gm13375	2.10592
Zmym3	2.10556
Ndufb5	2.10477
Gm2573	2.10397
Gpr172b	2.10291
Adat2	2.10233
H13	2.1017
Nudt16	2.10078
Thsd7a	2.10069
Gm14277	2.10054
Ppa2	2.10039
A230051G13Rik	2.10027
Comtd1	2.10006
Gm5745	2.09932
Cdc2l5	2.09912
E230029C05Rik	2.09851
Med31	2.09795
Mknk1	2.09758
Cd320	2.09701
Gm10443	2.09698
Sfrs16	2.09685
2410131K14Rik	2.09503
4930447F24Rik	2.09465
Morn3	2.09428
Gm6145	2.09413
Gm4888	2.09369
Entpd4	2.09347
Slc37a1	2.09343
Arhgap8	2.09329
Zfp511	2.09319
Hist1h3f	2.09309
Lrrc14	2.09156
Rpa3	2.09147
Mrps12	2.09034
Zfp689	2.09024
Col18a1	2.09002
Gm2102	2.08997
Neil1	2.08969
Cryl1	2.0889
Rbp7	2.08862
Polr2l	2.08853
Ang4	2.0878
B3gnt3	2.08733
Hax1	2.08677
Rabl5	2.08589
Gm8738	2.0855
Sf3b5	2.0854
Nudt16l1	2.08497
Srd5a1	2.08384
Vwa1	2.08329
Syngr4	2.08247
Rragc	2.08226
Nkain1	2.08196
Sumo3	2.08161
Hey1	2.08145
Opn3	2.08134
Ppcs	2.08086
Gstk1	2.07866
Gm13540	2.07851
Kti12	2.07727
Krtap2-4	2.07708
Prkcz	2.07547
Tsen2	2.07543
Nes	2.0753
2610528J11Rik	2.07423
BC024814	2.07384
Isg15	2.07338
1700037H04Rik	2.07335
Cog4	2.07296
Zmat2	2.07241
Tsfm	2.07035
BC029722	2.0701
Mad2l1bp	2.06997
Porcn	2.06918
Chrac1	2.06795
Vrk3	2.06766
Nlk	2.0666
Dhrs13	2.0659
Snrpe	2.06443
Mlh1	2.06326
Aim1l	2.05914
Adck1	2.05856
Nudt16	2.0504
Mad2l2	2.00563
Vwf	1.9798
4930461G14Rik	1.97253
Nr1i3	1.9671
1700095J03Rik	1.89627
