# Supplementary material for: Enhanced immunoprecipitation techniques for the identification of RNA-binding protein partners: IGF2BP1 interactions in mammary epithelial cells
Source: J Biol Chem. 2022 Jan 29;298(3):101649. doi: 10.1016/j.jbc.2022.101649 (PMC8891971; doi:10.1016/j.jbc.2022.101649)
Supplement: Supplemental Table S3 [file mmc3.xlsx]

## Sheet: Sheet1
Fakhraldeen_et_al_2022-900_genes	Jonson_et_al_2007-344_genes	Hafner_et_al_2010-56_genes	A_Fakhraldeen_curated-815_genes	B_Jonson_curated-309_genes	C_Hafner_curated-56_genes	D_Overlap_Jonson_Fakhraldeen	E_Overlap_Jonson_Hafner	F_Overlap Fakhraldeen_Hafner
Sprr1a	ABHD14A	EEF2	RILPL2	C1ORF21	SERBP1	ATP6V0D1	AK2	SRCAP
BC039966	ADIPOR1	TOMM20	SERP2	CXX1	PPP1CC	UNC119	APP
Fkbp1b	ADPGK	TUBA1B	TMCO6	DC2	NUCKS1	DCXR	ARF1
Wfdc12	AGPAT1	NUCKS1	RBM38	FAM86B1	PCBP2	HOXC6	RPL15
Nme4	AGPAT1	RPL15	GM2515	IFITM3	EIF4G2	NME4	PTP4A1
1810020D17Rik	AK2	TMBIM6	CHCHD6	RNPS1	ZNF711	TMEM39B	PAICS
Fbxo2	ALG3	ARF1	FMC1	PCDHGC3	SRRM2	G6PC3
Gpr153	ALS2CR2	EIF1	UQCRQ	PNRC1	YARS	RHOG
Xrcc6bp1	AMPH	PEG10	RPS27	RNF130	SMC1A	MPDU1
Cuta	APP	TMED2	COX6C	PCBD1	STC2	SEC61B
Morn2	ARF1	IRS4	PSEN2	PQLC2	PEG10	SUPT4H1
2810408I11Rik	ARFIP2	PAICS	PDE6D	PAF1	TUBB	ORMDL2
Slc11a2	ARHGDIA	H3F3B	HIST1H4A	ARRB2	SNHG1	SH3BGRL3
Expi	ARRB2	B2M	C1RB	PCGF5	EEF2	ATPIF1
Vkorc1	ASF1B	SERBP1	PNLDC1	RQCD1	CCNG1	ABHD14A
Mia1	ATN1	CCNG1	N6AMT2	CCNK	CERS2	BRE
4930513N10Rik	ATP6V0D1	HNRNPU	2610528J11RIK	COX7C	HSP90AA1	VKORC1
Mtf1	ATP6V0E2L	SRRM2	CCL5	C18ORF10	HNRNPU	MOBKL2A
2610528E23Rik	ATPIF1	PTP4A1	2610002I17RIK	C9ORF6	MTPN	KDELR3
Mgp	BANF1	SRCAP	ACBD6	PMP22	IGF2BP1	ZDHHC12
2300009A05Rik	BRE	CCND2	PDLIM2	CST3	SCML1	TIMM17B
Fam128b	C10orf76	HSP90AA1	LAPTM4B	CDC42EP1	CSDE1
1810020D17Rik	C11orf17	TUBB	ADCY5	LOC494143	WDR78
Chchd10	C11orf4	CSDE1	MGP	SCAMP2	TPT1
H2afv	C14orf119	ERH	SSU72	TBC1D22B	TUBA1B
Irak1	C14orf32	GLO1	CTLA2B	THEM4	NUFIP2
1700025K23Rik	C17orf32	EIF4G2	1110038F14RIK	DKFZP564B147	SLC38A2
Fmc1	C18orf10	YARS	STRA6	C11ORF4	IRS4
Tmem53	C18orf10	SNHG1	IGFBP7	TCTA	EIF1
2300009A05Rik	C1orf160	WDR78	HOXA4	SF3B4	YWHAE
0610007C21Rik	C1orf160	SMC1A	SFPQ	MGC9913	ERH
Ly6c1	C1orf21	IGF2BP1	CUTA	PBX3	CBX5
Dak	C1orf80	CCT2	2300009A05RIK	PSME3	TXNDC5
1190003J15Rik	C1orf85	SCML1	TRNP1	C20ORF30	CCT2
Shisa4	C20orf149	HNRNPUL1	6430531B16RIK	FOXM1	GCFC2
Acbd6	C20orf24	GCFC2	NDFIP2	ZYX	LUZP6
Alkbh7	C20orf30	NARS	BOLA1	C5ORF13	NARS
Tmem53	C20orf30	NUFIP2	EPHB1	SSBP3	CCND2
Hax1	C20orf98	STC2	2310016E02RIK	GNPDA1	GLO1
2700094K13Rik	C22orf16	DHX15	1600020E01RIK	CXCR4	DHX15
Deb1	C2orf33	TPT1	OCEL1	SCAMP4	H3F3B
Gchfr	C2orf4	CBX5	GM2991	RBM14	GNG5
Polr2i	C2orf4	APP	NEIL1	FLJ35348	SP1
Znrd1	C5orf13	PPP1CC	1110054M08RIK	AGPAT1	TOMM20
0610010K14Rik	C6orf136	YWHAE	RABL4	FLJ14827	TMBIM6
Krtdap	C6orf136	TXNDC5	GM14277	AAAS	B2M
E130012A19Rik	C6orf149	SLC38A2	H13	DAD1	HNRNPUL1
Ccl5	C9orf150	LUZP6	TNFRSF23	NDUFB4	ADNP
2300009A05Rik	C9orf21	MTPN	NTN4	OTUB1	TMED2
Gm6181	C9orf6	PCBP2	SH2D5	HBLD1
Mrpl52	CALM3	GNG5	LBP	RELA
Cyb561d2	CAMTA1	AK2	SLC35E4	FAM89B
5133401N09Rik	CART1	CERS2	B230312A22RIK	C14ORF119
Tmem125	CCNI	ADNP	GM1987	LOC283377
Pla2g16	CCNK	SP1	GABARAPL2	FLJ20647
1190002H23Rik	CDC42EP1	ZNF711	SF3B5	CDKN3
Mrps21	CDKN3		GGCT	SNX12
Tmem53	CDKN3		GM16515	S100A11
2310061C15Rik	CFL1		CTDSP1	FLJ12442
Adck4	CGA		GM13202	VPS37A
Mtx1	CIB2		2610002J02RIK	PFN1
Gm14270	CKLFSF3		D2BWG1423E	IMP-1
Ocel1	CNOT7		KCNMB3	MRPL34
Gm2991	COPS8		CISD3	C20ORF149
Vps37d	COPZ1		GM6340	R3HDM1
1110006O24Rik	COX7C		2410006H16RIK	CYB5R3
Ndufa1	COX8A		PLXDC1	RHOA
Klk10	CSRP1		WNT9A	SEC61A2
Stra6	CST3		RAG1AP1	C1ORF85
Psen2	CXCL16		SLC37A1	CIB2
Lgals3bp	CXCR4		GPX1	PXN
Gm5918	CXX1		H2-M3	PABPC1
1600002K03Rik	CYB5R3		TNFRSF4	ZFYVE21
Tm2d3	DAD1		CHCHD5	TSG101
2700097O09Rik	DAZAP2		FKBP1B	CSRP1
Flywch2	DAZAP2		NOSIP	DKFZP566N034
Hsph1	DAZAP2		GM13375	XTP3TPA
Hint2	DBI		2310033E01RIK	KRT10
Unc50	DBI		RGMB	F8A1
0610007C21Rik	DBI		1700037H04RIK	ZNF385
Ankrd37	DC2		GM4853	MLF2
Mrps18c	DCXR		FXC1	YIF1A
Blvrb	DKFZP564B147		MAP2K5	GORASP2
2310061C15Rik	DKFZP566N034		POP7	MANEAL
Rras	DNCL2A		ILVBL	ATN1
Ccdc85b	DREV1		GM12824	SP2
Emilin1	DYM		D330050I16RIK	PIGF
Mrpl23	EIF4E		2410004N09RIK	NIPSNAP1
1700011J10Rik	ELOVL1		CHCHD7	LAMP2
Gm5870	EMP3		HSCB	UBE2I
1700102H20Rik	F8A1		NCBP2	POP5
Mrpl23	FAM70A		EXOSC5	MPV17
Tle1	FAM86B1		DNLZ	COX8A
Magmas	FAM89B		KTI12	ZMAT5
Dcxr	FHL1		BMYC	MMP25
D930015E06Rik	FKBP1A		ZMAT2	ALG3
D930015E06Rik	FKBP1A		A230072C01RIK	AMPH
Crlf1	FKBP1A		UNC50	ALS2CR2
2210408F21Rik	FLJ12442		LGALS3BP	PKIA
Ephb4	FLJ14668		GLRX2	C6ORF149
Fxyd6	FLJ14827		DBP	LOC222070
Dnpep	FLJ14827		SFRS16	SEC31L1
EG665536	FLJ20489		NKAIN1	HIGD2A
2310043J07Rik	FLJ20647		ASS1	COPZ1
6230427J02Rik	FLJ21127		GM2573	SURB7
Sfpq	FLJ35348		2210015D19RIK	RPL4
1110065P20Rik	FOXM1		IGFBP4	SCOTIN
Fxc1	G6PC3		YPEL2	ARFIP2
S100a4	GEMIN7		RRAS	USP15
Slc35b2	GNPDA1		TMEM125	C11ORF17
Ddt	GORASP2		GM13807	C1ORF80
Cox6c	GRINA		POLR2L	SEPHS1
Cmc1	GSTT2		TSEN2	PKM2
Dpm2	GTF2A2		1110065P20RIK	SPHAR
Uqcrq	HBLD1		2700097O09RIK	POLR3F
Rnf135	HBXIP		PRKCZ	C20ORF98
Pdgfb	HIGD2A		NUDT6	CALM3
4933404O12Rik	HIST1H2BF		TMEM149	WBP2
A330021E22Rik	HIST1H2BK		TMEM208	HSA9761
Shmt2	HMGA1		SPRR1A	MGC2731
Tmub1	HOP		TREX1	TRAPPC1
Xrcc6bp1	HOXC6		MAGMAS	PSMA1
Ccdc23	HSA9761		PIP5K1A	NUTF2
1110008P14Rik	HSPE1		GM2102	MGC3121
Pafah1b3	ICMT		CST6	PPP6C
D330050I16Rik	IDS		4632428N05RIK	MT1F
1810020D17Rik	IFITM3		LTBP4	RNF4
Pddc1	IFNGR2		U2AF1L4	KIAA1191
Npc2	IMP-1		HEY1	WHDC1L2
2810432L12Rik	INA		BLVRB	GSTT2
Smpd1	JAZF1		PCK2	JAZF1
1810027O10Rik	KCNJ8		ARC	UBAP1
Nudt14	KCTD13		A330021E22RIK	SNAPAP
Wiz	KDELR3		SHB	RNF26
Cisd3	KIAA0114		ZFP787	UCRC
Fxyd2	KIAA1191		SSSCA1	MAP2K4
Rnasek	KIAA1949		1810030N24RIK	MGC13204
Snw1	KLHDC3		TM2D3	PCGF2
Cln3	KLHDC3		CEP164	PIGS
Cby3	KRT10		FBN1	KCNJ8
AI413582	LAMP2		TMEM192	NKIRAS2
Lbp	LEPROTL1		2810428I15RIK	ADPGK
Crabp2	LGALS3		ANG4	PCBP1
Mrps33	LITAF		FAM132A	C14ORF32
Slc38a10	LOC222070		GM13149	STK6
Rtn2	LOC283377		MMP17	ZNF655
Bambi	LOC494143		PPCDC	C6ORF136
1810063B07Rik	LOC51234		MON1A	DNCL2A
Shb	LOC550643		TNNC1	LITAF
Robld3	LOC56902		PSMB3	TAGLN2
Serp2	LRRC28		ATP6V0B	HMGA1
Sec61b	LY6E		HMMR	MCART1
Wdr89	MAC30		FAM100A	MLX
4632428N05Rik	MAC30		SDF2	C17ORF32
BC025920	MAC30		TXNDC15	PLP2
Alkbh2	MANBAL		PLAC1	C22ORF16
Rtn4r	MANEAL		BAZ2B	ZNF236
Nudt6	MAP2K1IP1		1700040I03RIK	ADIPOR1
Akr7a5	MAP2K4		HAX1	MGC71993
Tle1	MCART1		1810027O10RIK	UBE2V1
2410004N09Rik	MGC11102		5033430I15RIK	C9ORF21
Pola2	MGC13204		SMUG1	CGA
Cox19	MGC2731		CRB3	FAM70A
9130011J15Rik	MGC3121		GM2297	SLC35A4
Pde6d	MGC39900		COX19	NYREN18
Baz2b	MGC57346		PHPT1	C20ORF24
Chst14	MGC71993		1110008P14RIK	LY6E
Iah1	MGC9913		IFT52	C1ORF160
Psmg4	MLF2		NDUFC2	C2ORF4
Grcc10	MLX		ENTPD4	UBE2D3
Bmp7	MMP25		TMEM38A	UBE2D2
Blvrb	MOBKL2A		AI413582	VPS24
Cited4	MPDU1		PKN3	FKBP1A
Pex11b	MPV17		RTN2	UBE2E2
Mettl7b	MRPL34		5133401N09RIK	KIAA1949
Ndufa2	MT1F		GM4888	C9ORF150
1110054M08Rik	MYCBP		FXYD2	DYM
Gm11221	MYCBP		CHURC1	ORMDL1
Necab3	NDUFB4		BC067068	RBPMS
Chchd2	NFYC		NAGK	PRAF2
Vps28	NHP2L1		NDUFA2	PLEK2
Msrb2	NIPSNAP1		4933404O12RIK	TPD52L2
Tlr1	NKIRAS2		1110006O24RIK	PSMB5
Tor2a	NME4		A230051G13RIK	TUBB3
Exoc3l2	NOLA3		DHRS13	CNOT7
2410006H16Rik	NRM		ADCK4	KIAA0114
Wdr8	NRN1		LATS2	RAVER1
1110038B12Rik	NUTF2		GNRH1	HIST1H2BK
Pop7	NYREN18		BC019943	TSPAN6
Gm2297	OPRS1		GPSM3	PSMF1
Gnrh1	OPRS1		CLN8	MAC30
Churc1	ORMDL1		SNRNP25	RAB5C
Cml1	ORMDL2		PXMP4	NOLA3
Stk19	OTUB1		GM13671	DREV1
Tle1	OTUB1		VPS37D	PIGH
BC067068	PA2G4		NUDT14	YWHAZ
Mmgt2	PABPC1		SYNJ2	RARA
Unc50	PAF1		TIAM1	ARHGDIA
2900076A07Rik	PAICS		SLC38A9	PBP
Cep164	PBP		NR1I3	FLJ21127
Zmynd15	PBX3		3200002M19RIK	BANF1
A430005L14Rik	PCBD1		METTL7B	RAB1B
Atpif1	PCBP1		PDGFB	INA
Sccpdh	PCDHGC3		NXT1	MGC57346
Tmcc1	PCDHGC3		1810020D17RIK	ASF1B
Hddc3	PCGF2		PPP1R1B	SNX3
Cdkn2a	PCGF2		1110034G24RIK	RHBDL7
Pigc	PCGF2		SNHG12	EMP3
5730408K05Rik	PCGF5		SMAD6	GEMIN7
Psmg4	PDZK11		SYNGR4	PDZK11
Psmg4	PEF1		SPRR2A3	SYNGR2
Gm9790	PEX10		ACBD4	TMEM60
Extl1	PEX10		ARTN	ZNF384
Siva1	PFN1		CCDC85B	ZDHHC6
Chchd5	PIGF		RNASEK	FLJ20489
Dnpep	PIGH		BC025920	MAP2K1IP1
Spcs1	PIGS		SCCPDH	HBXIP
Pxmp2	PKIA		ATP5G1	EIF4E
Gpx1	PKM2		TYRO3	IFNGR2
Krtdap	PLEK2		SULT2B1	C2ORF33
Rab3d	PLP2		LY6D	COPS8
Nr1h3	PMP22		2310061C15RIK	HIST1H2BF
Hspb6	PNRC1		AI462493	MANBAL
Plac9	POLDIP2		RUSC1	ATP6V0E2L
Gm2732	POLR3F		5730437N04RIK	SEPX1
Gm5918	POP5		4930513N10RIK	LOC51234
Gpx2	PPP1R11		1700025K23RIK	FHL1
Mgst3	PPP1R11		DNPEP	FLJ14668
Tssc4	PPP6C		CRHR1	ELOVL1
Gm13671	PQLC2		NR1H3	ZC3H5
Snapc2	PRAF2		MRPL24	NRN1
Tor2a	PSMA1		VPS53	CFL1
Crb3	PSMB5		RBP7	IDS
D2Bwg1423e	PSME3		FAM165B	TAF9
Trmt112	PSME3		A430005L14RIK	MGC39900
B9d1	PSMF1		SLC5A6	SLC41A1
Igfbp7	PTP4A1		0610007P22RIK	CAMTA1
Ly6c2	PXN		C1QTNF6	RNF167
D17Wsu92e	R3HDM1		SPRR2I	UCHL1
2310035K24Rik	RAB1B		P2RY4	GTF2A2
Wdr54	RAB5C		TMEM141	KLHDC3
Stard3nl	RARA		ZDHHC24	LRRC28
Josd2	RAVER1		MRPS18C	PPP1R11
2010107E04Rik	RBM14		NDUFA7	DBI
1110008J03Rik	RBPMS		SMPD1	TLE2
Eif1b	RELA		ALG14	CXCL16
1110038B12Rik	RHBDL7		PTGES2	GRINA
Nudt7	RHBDL7		2310044H10RIK	DAZAP2
Atp6v0e	RHOA		0610010K14RIK	ICMT
Tsc22d4	RHOC		1700030J22RIK	CCNI
2310044H10Rik	RHOG		SLC45A3	NRM
Arhgap23	RNF130		ALKBH2	UBE2L3
Psmg4	RNF167		SNORD123	RHOC
Tmem110	RNF26		TSSC4	MGC11102
Krt16	RNF4		SPINT1	PEF1
Nudt1	RNPS1		NLK	C10ORF76
Serpinh1	RPL15		3110079O15RIK	CART1
Gm9790	RPL4		AGFG2	ZMYM6
Gzmg	RPL4		2700094K13RIK	TNFSF5IP1
Ndufa7	RQCD1		B3GNT3	UBE2E3
Vps8	S100A11		CDC2L5	NFYC
1110059G10Rik	S100A11		CHST5	LEPROTL1
Snord123	SCAMP2		MRPS21	HOP
Mrpl24	SCAMP4		SPTLC1	TBC1D8
2310035K24Rik	SCOTIN		FAM105B	TBC1D10B
Hoxa4	SEC31L1		BC022687	MYCBP
Tyro3	SEC61A2		GPR172B	OPRS1
Gng2	SEC61B		CAPN10	CKLFSF3
Rhpn1	SEPHS1		CLN3	SLC35D2
Mrps16	SEPX1		PARS2	HSPE1
Ndufb3	SF3B4		1700102H20RIK	LOC56902
0610010K14Rik	SH3BGRL3		GM1833	TXNDC12
Fam109a	SLC35A4		STK19	SLC38A6
Zfp787	SLC35D2		ARHGAP23	PEX10
Hps4	SLC38A6		D930015E06RIK	KCTD13
Ccdc85b	SLC41A1		RPA3	TMSL8
Slc45a3	SNAPAP		ADORA2A	NHP2L1
Sh3bp5l	SNX12		PPDPF	UCP2
Pck2	SNX3		DDT	POLDIP2
5730437N04Rik	SP2		FAM128B	PA2G4
1700040I03Rik	SPHAR		MIA1	LGALS3
BC056474	SSBP3		MFSD9	LOC550643
Cybasc3	STK6		SCAMP5
Mobkl2a	SUPT4H1		BUD13
Rabl4	SUPT4H1		EFS
Gm16515	SURB7		KRT16
Gm6172	SYNGR2		SNAPC2
Gm3217	TAF9		SEMA4D
2210013O21Rik	TAGLN2		UBR5
Brsk1	TBC1D10B		XRCC6BP1
Mfsd9	TBC1D22B		BRF2
Ppdpf	TBC1D8		GM5449
C1rb	TCTA		NUDT16L1
Gm8304	THEM4		ADRB3
Gm2372	TIMM17B		CRISPLD2
Pard6a	TLE2		GM2732
Spock1	TMEM39B		CRLF1
Slc48a1	TMEM60		KAZALD1
1700110K17Rik	TMSL8		RTN4R
Smpd1	TNFSF5IP1		2700008G24RIK
A930017K11Rik	TPD52L2		TMEM176A
Mrps6	TRAPPC1		PCIF1
Depdc1b	TSG101		1700110K17RIK
Unc119	TSPAN6		MYL4
Dhrs1	TUBB3		TIMM10
Gm4943	TXNDC12		SAMD10
Rab7	UBAP1		SNRPD2
Ypel3	UBE2D2		NDUFB5
Mrps33	UBE2D3		1110014N23RIK
Dexi	UBE2E2		ABCB9
3110001D03Rik	UBE2E3		CHCHD2
AI462493	UBE2I		PSMB4
Ypel2	UBE2L3		FLAD1
Gpn2	UBE2L3		MBP
Gm6265	UBE2V1		PHF15
Laptm4b	UBE2V1		PRSS36
Higd1a	UCHL1		9430038I01RIK
Chchd2	UCP2		SIAH2
Egfl7	UCRC		CHRD
Serp2	UNC119		SPHK2
Gsto2	USP15		POLA2
Higd1a	VKORC1		MCEE
Chchd6	VPS24		DAND5
Recql5	VPS24		COG4
Gm10320	VPS37A		LRRC14
6430531B16Rik	WBP2		GM6293
Ddah1	WHDC1L2		MRGPRE
Zfp622	XTP3TPA		CCDC74A
Gabarapl2	YIF1A		DHRS1
Metrn	YWHAZ		MAPKAPK3
Chchd5	ZC3H5		GPX2
Fkbp11	ZDHHC12		NTF3
Churc1	ZDHHC6		CIB1
Lats2	ZFYVE21		1700011J10RIK
Slc35e4	ZFYVE21		HOXA7
Fam132a	ZMAT5		PIGX
1110038F14Rik	ZMYM6		EIF1B
Nrtn	ZMYM6		TMEM53
Oaf	ZNF236		NPR2
Acbd4	ZNF384		KRTDAP
Gchfr	ZNF385		TUBB4
Tmco6	ZNF655		LAGE3
Tnfrsf4	ZYX		TLE1
Ankrd39	AAAS		RRAGC
Pxmp4			PTTG1
Rras			MRPS16
Ugt1a6a			EPHB4
Bloc1s3			COMMD2
Endog			CTNNBIP1
Med29			GGT5
Odz4			GZMG
Ift52			ZMYM3
Mfsd5			ADCK1
Smarcad1			HIGD1A
Cd248			TMEM130
Crhr1			AKR7A5
Zfp580			USE1
Rag1ap1			1700007E06RIK
Myl4			MLH1
Cisd1			CD320
Sdf2			2310035K24RIK
Zdhhc12			1110005A03RIK
Tmem107			COL18A1
Rpusd3			PRKCH
Snupn			FXYD6
Phlda2			HSPB6
Gm3717			WDSUB1
1810058I24Rik			TLR1
Arc			MED21
Alg14			GM3908
Abhd10			POLR2H
D8Ertd82e			PSTK
Abcb9			IGSF9
Flad1			ISG15
Ift20			BRSK1
Efs			PRR14
Tubb4			GALNT1
Serp2			GCHFR
Higd1a			GM6720
Ndufc2			GM5870
Crip1			PIGC
Mrps34			MFSD5
Ubl7			TMED3
2610002J02Rik			OPN3
Timm10			OSGEP
Tnnc1			1110059G10RIK
Ptges2			SDHB
Fabp4			SLC25A46
Scml4			FLYWCH2
Fcf1			CDKN2A
Col8a2			PPA2
Sssca1			MED31
Adora2a			BAMBI
P2ry2			CYBASC3
Prss36			DEPDC1B
Grm3			KCNN4
2310016E02Rik			2410131K14RIK
Med31			ARHGAP8
Polr2h			SNRPC
Gm4386			SUMO3
Tmem208			2610029G23RIK
Zmym3			YPEL3
Gltpd1			4930447F24RIK
Asl			TRMT112
Gm1833			GM16399
2810428I15Rik			MRPS33
Fam154b			NUDT22
Plxdc1			1600002K03RIK
1110008P14Rik			TPRKB
Sphk2			PXMP2
Pgpep1			GM3717
Kazald1			GLTPD1
1700030J22Rik			SORBS1
Slc5a6			HSD17B11
Pfdn5			PSMG4
Elmod3			GM5745
Pars2			AA881470
Lats2			BMP7
2610002I17Rik			GM12789
1810030N24Rik			CMC1
Txnrd2			NES
Chrd			MRP63
Ctdsp1			EG665536
Tiam1			6230427J02RIK
Gm16399			GRK6
Pex11b			2310043J07RIK
Dnpep			ALKBH7
S100a16			EXPI
Serp2			MAD2L2
1110031I02Rik			ALKBH4
Mrps12			ABCB5
Tmem107			1700084E18RIK
Agtrap			PPCS
1110038F14Rik			DDAH1
Vamp8			WFDC12
Gm11515			BC028528
Cybasc3			NDUFA1
Sult2b1			EBP
Grk6			IAH1
Top3a			1190002H23RIK
Dock6			MTX1
2210015D19Rik			FABP4
1110005A03Rik			JOSD2
3110009E18Rik			GM16380
Tspan15			1810019J16RIK
Alkbh4			GM2372
Manba			CDIPT
Gm13202			FBXO36
Tmem141			2010107E04RIK
1700007K13Rik			COL8A2
Wnt9a			PDDC1
Fkbp7			RPUSD3
Cln8			FCF1
Chchd7			HDDC3
Atp6v0b			GSTT1
Susd2			TSPAN15
Dand5			2310004N24RIK
Elovl7			RG9MTD3
Lipa			DAK
Gm5301			ZFP580
BC056474			PFDN5
Tnfrsf23			RAB3D
Rg9mtd3			GM3217
Aprt			EGFL7
Mapkapk3			ANKRD50
Prr14			CRIP1
Gm13807			SUSD2
6720456B07Rik			TSC22D4
Ppp1r1b			ROBLD3
A230072C01Rik			1110038B12RIK
P2ry4			NAT6
Pard6a			ENDOG
Phf15			NFIL3
2310004N24Rik			TMEM176B
Pstk			SPRR2B
Map3k10			GABRR2
Arrb1			IDUA
Ntn4			SRD5A1
Ly96			2210013O21RIK
Myg1			TRAPPC4
Srcap			0610011L14RIK
Sema4d			IRAK1
C1rl			MRPS14
Trnp1			TMCC2
Rfesd			GPR137B-PS
Mbp			MRPS12
Pkn3			PPAP2B
Gm6293			SHISA4
Mrpl14			POLR2I
Sh3bgrl3			CLDN2
Pigx			NUDT1
Gm3908			APRT
Txndc11			FAM71E1
9430038I01Rik			UROD
Gstt1			PORCN
Grhpr			GPR19
Chst5			GM6686
2310033E01Rik			4930461G14RIK
Ephb1			1110058L19RIK
Igsf9			SRRD
Gramd3			UAP1L1
Atp6v0d1			CBY3
2900053O20Rik			ABHD10
Nudt22			ZFP41
Anapc13			AGPAT5
Rab11a			ELMOD3
C1qtnf6			HINT2
1110034G24Rik			NR4A3
Plac1			THSD7A
Gatsl2			5730408K05RIK
Nfil3			MAP3K10
Ifi27l1			GIYD2
Nr4a3			SIL1
Rilpl2			FBXW10
Sptlc1			CHMP6
Hscb			PHLDA2
Glrx2			4930486L24RIK
Xaf1			S100A4
Slc25a46			ELOVL7
Gm2515			MYG1
AA881470			4833422F24RIK
Mrgpre			TGM2
Cst6			MRPL23
2310006M14Rik			UPP1
Map2k5			0610007C21RIK
4930486L24Rik			OAF
Cldn4			VRK3
Use1			EXTL1
Zfp41			MRPS34
Capn10			FIBP
Galnt1			GM6265
1810058I24Rik			GRAMD3
Gpx2			GM13540
Ppap2b			VPS28
Nagk			LY96
Rnaseh2c			SNRPD1
Bre			STARD3NL
Sh2b3			D17WSU92E
Ilvbl			H2AFV
Rps27l			RHPN1
Rnf157			PRDX2
Metrn			DNAJC24
Dcaf11			IL15RA
Commd2			9130011J15RIK
Txndc15			SLC38A10
Phpt1			CCDC23
Npr2			ANKRD37
Robld3			2610528E23RIK
Nes			DCAF11
Psmb4			DPM2
Bola1			FAM109A
Gm16429			VWA1
Gm16373			CYTSA
Sema4d			NUCB1
Vps53			LY6C2
Gpr19			2900053O20RIK
Actr3b			GYK
Giyd2			1110007C09RIK
Gm6720			HPS4
Ltbp4			GPR153
Smad6			CYB561D2
Ggt5			PGPEP1
2310043J07Rik			GRHPR
BC019943			AVEN
Bud13			ZFP324
Fam105b			LRRC20
Ppdpf			GM11221
Stx8			ZFP511
BC022687			GPN2
Slc10a3			LY6C1
Ly6d			GSTO2
44625			CD248
Abcb5			ANAPC13
2700008G24Rik			MTF1
Rpusd3			PLAC9
Wdr51a			1700007K13RIK
N6amt2			CRABP2
0610007P22Rik			TOR2A
Tmcc2			VPS8
Cisd3			FKBP7
Crispld2			GRM3
Mrpl36			MPPED2
Nrn1l			SPCS1
Cldn2			LSMD1
Fxyd6			GM5918
Snrpc			ZMYND15
2610029G23Rik			A930017K11RIK
Ppcdc			3110001D03RIK
Gm1987			BC048355
Mpdu1			ASL
Slc5a6			2810408I11RIK
Hmmr			ADRBK2
Spr			ACTR3B
Atp5g1			GM8738
Pcif1			MRPL36
Ntf3			MANBA
Fam72a			MED29
R74862			TMEM216
Tmem104			HINT3
Snrnp25			DEB1
Supt4h1			NECAB3
Il17re			GM9481
Exosc5			CHRAC1
Morn2			NRN1L
4833422F24Rik			GM10443
Wdsub1			GM16429
Rbm38			GRCC10
Gpsm3			EMILIN1
Gstm5			SIVA1
1600020E01Rik			MKNK1
Ncbp2			TMEM107
Tuft1			KLK10
Gm6195			GM16516
Gm4280			HIRA
Mrp63			GM10320
Hoxa7			WDR51A
Snrpe			MORN3
Ankrd50			MSRB2
Gm16516			TUFT1
Dnlz			E230029C05RIK
Fibp			GM14270
Ifi27l1			DOCK6
Fbxo4			LYRM1
Nucb1			FAM115C
Fam46b			DPM1
Mon1a			D8ERTD82E
Abhd14a			S100A16
Ccdc92			RFESD
Krt16			SERPINH1
Prdx2			6720456B07RIK
Synj2			SLC35B2
Ppil3			SNCG
Timm17b			ARVCF
Pdlim2			FAM72A
Nat6			BC029722
Bin1			2900076A07RIK
Idua			RPS27L
5033414D02Rik			TMUB1
1810019J16Rik			1110008J03RIK
Lrrc14			AIM1L
BC048355			ZFP689
Psmb3			RNF135
1700084E18Rik			SPOCK1
Hist1h4a			CHST14
Lrrc20			SH2B3
Lage3			LIPA
Gstm1			HSPH1
Gpr108			AA684185
5033414D02Rik			BC024814
Sorbs1			PPIL3
Scrib			1810058I24RIK
Ctsf			RNASEH2C
Sprr1b			SH3BP5L
Hira			SLC48A1
Hoxb13			TXNDC11
Osgep			1110031I02RIK
U2af1l4			IFT20
Hsd17b11			DEXI
Fam115c			ATPGD1
Scamp5			GM9790
Sh2d5			VAMP8
Dbp			SCML4
Sprr2b			ZFP623
Chmp6			NPPB
Fam71e1			GM11515
Snhg12			GSTK1
Tmem39b			BLOC1S3
Fam165b			SNUPN
B230312A22Rik			ODZ4
Sprr2i			HDHD3
Pnldc1			MAD2L1BP
Agfg2			RNF157
Tmem130			PEX11B
Zfp623			2810432L12RIK
Tprkb			WDR89
Pex11b			GM4943
Gm6340			HOXB13
Zfp316			TMCC1
Samd10			GM4386
Rusc1			PEX16
3110079O15Rik			CCDC92
Med21			HIST1H3F
Urod			RECQL5
Zmym3			CITED4
Apln			PARD6A
Lyrm1			GSTM1
Mmp17			GSTM5
Tctex1d2			GM6181
Nxt1			GM8304
Fbxo36			UGT1A6A
Tmem216			FBXO2
Sdhb			EXOC3L2
Il15ra			WDR8
Fbn1			E130012A19RIK
1110058L19Rik			GM7936
Ubr5			NDUFB3
Ggct			FBXO4
Gm6686			MRPL52
AA684185			TSFM
1110014N23Rik			OPRM1
Srrd			ZFP316
Uap1l1			TUSC2
Tgm2			BLOC1S1
Adrbk2			PAFAH1B3
Tmem176a			XAF1
Anapc7			WDR54
5033430I15Rik			P2RY2
Gyk			RDBP
Sncg			FES
Smug1			GM5301
Mrpl52			ADAT2
BC019943			METRN
Ndfip2			BC039966
Ccdc74a			SNW1
Pttg1			2210408F21RIK
Ebp			SHMT2
Tmed3			SNRPE
Sil1			CEBPA
Wdr51a			1190003J15RIK
Gm16380			NUDT7
Tusc2			FAM154B
Pip5k1a			AGTRAP
Brf2			IFI27L1
Ass1			SPR
Sprr2a3			2310006M14RIK
Sdf2			ATP6V0E
Cdk3			TMEM110
G6pc3			RAB11A
Ormdl2			AU022252
Dpm1			GPR108
Tmem38a			ARRB1
Aven			BC056474
Gm5449			TCTEX1D2
Nppb			GM4280
Gm7936			GM6960
Oprm1			MGST3
Rgmb			KRTAP2-4
Cebpa			NPC2
Rps27			SLC11A2
Fes			SLC10A3
BC056474			R74862
Agpat5			C1RL
Zdhhc24			FAM46B
Trex1			CTSF
Siah2			B9D1
Cdipt			SPRR1B
Fam100a			1700095J03RIK
Gm4853			CHCHD10
Dnajc24			RAB7
Ctla2b			CDK3
Igfbp4			UBL7
Gm9481			GM10177
Bloc1s1			MRPS6
Gm6960			MORN2
1700007E06Rik			TOP3A
Gabarapl2			PLA2G16
2610002I17Rik			COMTD1
Nosip			SCRIB
Snrpd1			GM6145
Cib1			NRTN
Upp1			GM16373
Cytsa			MMGT2
Tmem176b			STX8
Gm10177			GM6195
Trappc4			SMARCAD1
Gm12824			RABL5
Pex16			1810063B07RIK
Spint1			WIZ
3200002M19Rik			FAM125B
AU022252			CISD1
Prkch			IL17RE
Mrps18c			5033414D02RIK
Adrb3			3110009E18RIK
Bmyc			GM6172
1110007C09Rik			TXNRD2
H2-M3			ZFP622
Mrps14			CRYL1
Zfp324			CML1
Gpr137b-ps			GNG2
Hint3			STRA13
Slc38a9			MRPL14
Mpped2			APLN
Ctnnbip1			CLDN4
Gm13149			TMEM104
Atpgd1			ZNRD1
Kdelr3			ANAPC7
Mcee			ANKRD39
Gm12789			BIN1
Hdhd3			GATSL2
Hoxc6			POMT2
Fbxw10			VWF
Fam125b			FKBP11
Ssu72			NUDT16
Tmem192
Lsmd1
Arvcf
Kcnmb3
Pomt2
Grk6
Artn
Rdbp
0610011L14Rik
Stra13
Snrpd2
Rragc
Gabrr2
BC028528
Rhog
U2af1l4
Kcnn4
Adcy5
Tmem149
Gm13375
Zmym3
Ndufb5
Gm2573
Gpr172b
Adat2
H13
Nudt16
Thsd7a
Gm14277
Ppa2
A230051G13Rik
Comtd1
Gm5745
Cdc2l5
E230029C05Rik
Med31
Mknk1
Cd320
Gm10443
Sfrs16
2410131K14Rik
4930447F24Rik
Morn3
Gm6145
Gm4888
Entpd4
Slc37a1
Arhgap8
Zfp511
Hist1h3f
Lrrc14
Rpa3
Mrps12
Zfp689
Col18a1
Gm2102
Neil1
Cryl1
Rbp7
Polr2l
Ang4
B3gnt3
Hax1
Rabl5
Gm8738
Sf3b5
Nudt16l1
Srd5a1
Vwa1
Syngr4
Rragc
Nkain1
Sumo3
Hey1
Opn3
Ppcs
Gstk1
Gm13540
Kti12
Krtap2-4
Prkcz
Tsen2
Nes
2610528J11Rik
BC024814
Isg15
1700037H04Rik
Cog4
Zmat2
Tsfm
BC029722
Mad2l1bp
Porcn
Chrac1
Vrk3
Nlk
Dhrs13
Snrpe
Mlh1
Aim1l
Adck1
Nudt16
Mad2l2
Vwf
4930461G14Rik
Nr1i3
1700095J03Rik
